# Supplementary material for: Assessing the restorative environment of pocket parks in old urban districts of Chinese cities in the context of healthy aging
Source: Front Public Health. 2026 Jul 15;14:1861979. doi: 10.3389/fpubh.2026.1861979 (PMC13418448; doi:10.3389/fpubh.2026.1861979)
Supplement: Supplementary file 1 [file Table_1.XLSX]

## Sheet: Raw_pairwise_bilingual
Expert ID	Source file	Level CN	Level EN	Left raw text	Right raw text	Left raw code	Right raw code	Left final code	Right final code	Left indicator CN	Left indicator EN	Right indicator CN	Right indicator EN	Selected scale	Judgment direction	Pairwise value (left/right)
E01	cxy 3.6(3).docx	准则层	Criterion level	A流动性	B丰富度	A	B	A	B	流动性	Mobility	丰富度	Richness	5	left_more_important	5
E01	cxy 3.6(3).docx	准则层	Criterion level	A流动性	C吸引力	A	C	A	C	流动性	Mobility	吸引力	Attractiveness	3	left_more_important	3
E01	cxy 3.6(3).docx	准则层	Criterion level	A流动性	D舒适度	A	D	A	D	流动性	Mobility	舒适度	Comfort	1/5	right_more_important	0.2
E01	cxy 3.6(3).docx	准则层	Criterion level	A流动性	E安全性	A	E	A	E	流动性	Mobility	安全性	Safety	1/8	right_more_important	0.125
E01	cxy 3.6(3).docx	准则层	Criterion level	B丰富度	C吸引力	B	C	B	C	丰富度	Richness	吸引力	Attractiveness	1	equal	1
E01	cxy 3.6(3).docx	准则层	Criterion level	B丰富度	D舒适度	B	D	B	D	丰富度	Richness	舒适度	Comfort	1/5	right_more_important	0.2
E01	cxy 3.6(3).docx	准则层	Criterion level	B丰富度	E安全性	B	E	B	E	丰富度	Richness	安全性	Safety	1/9	right_more_important	0.111111
E01	cxy 3.6(3).docx	准则层	Criterion level	C吸引力	D舒适度	C	D	C	D	吸引力	Attractiveness	舒适度	Comfort	1/7	right_more_important	0.142857
E01	cxy 3.6(3).docx	准则层	Criterion level	C吸引力	E安全性	C	E	C	E	吸引力	Attractiveness	安全性	Safety	1/8	right_more_important	0.125
E01	cxy 3.6(3).docx	准则层	Criterion level	D舒适度	E安全性	D	E	D	E	舒适度	Comfort	安全性	Safety	1/2	right_more_important	0.5
E01	cxy 3.6(3).docx	流动性指标层	Mobility indicators	A1人行道通行性	A2十分钟可达	A1	A2	A1	A2	人行道通行性	Pedestrian path walkability	十分钟可达	10-minute walking accessibility	7	left_more_important	7
E01	cxy 3.6(3).docx	流动性指标层	Mobility indicators	A1人行道通行性	A3路面平整易行	A1	A3	A1	A3	人行道通行性	Pedestrian path walkability	路面平整易行	Pavement evenness and ease of walking	1	equal	1
E01	cxy 3.6(3).docx	流动性指标层	Mobility indicators	A1人行道通行性	A4内部步行线路连续	A1	A4	A1	A4	人行道通行性	Pedestrian path walkability	内部步行线路连续	Continuity of internal walking routes	2	left_more_important	2
E01	cxy 3.6(3).docx	流动性指标层	Mobility indicators	A1人行道通行性	A6运动场地	A1	A6	A1	A6	人行道通行性	Pedestrian path walkability	运动场地	Availability of activity spaces	5	left_more_important	5
E01	cxy 3.6(3).docx	流动性指标层	Mobility indicators	A2十分钟可达	A3路面平整易行	A2	A3	A2	A3	十分钟可达	10-minute walking accessibility	路面平整易行	Pavement evenness and ease of walking	1/8	right_more_important	0.125
E01	cxy 3.6(3).docx	流动性指标层	Mobility indicators	A2十分钟可达	A4内部步行线路连续	A2	A4	A2	A4	十分钟可达	10-minute walking accessibility	内部步行线路连续	Continuity of internal walking routes	1/9	right_more_important	0.111111
E01	cxy 3.6(3).docx	流动性指标层	Mobility indicators	A2十分钟可达	A6运动场地	A2	A6	A2	A6	十分钟可达	10-minute walking accessibility	运动场地	Availability of activity spaces	1/3	right_more_important	0.333333
E01	cxy 3.6(3).docx	流动性指标层	Mobility indicators	A3路面平整易行	A4内部步行线路连续	A3	A4	A3	A4	路面平整易行	Pavement evenness and ease of walking	内部步行线路连续	Continuity of internal walking routes	1/2	right_more_important	0.5
E01	cxy 3.6(3).docx	流动性指标层	Mobility indicators	A3路面平整易行	A6运动场地	A3	A6	A3	A6	路面平整易行	Pavement evenness and ease of walking	运动场地	Availability of activity spaces	4	left_more_important	4
E01	cxy 3.6(3).docx	流动性指标层	Mobility indicators	A4内部步行线路连续	A6运动场地	A4	A6	A4	A6	内部步行线路连续	Continuity of internal walking routes	运动场地	Availability of activity spaces	7	left_more_important	7
E01	cxy 3.6(3).docx	丰富度指标层	Richness indicators	B1空间类型丰富度	B2设施类型多样性	B1	B2	B3	B4	空间类型丰富度	Diversity of spatial types	设施类型多样性	Diversity of facility types	1/3	right_more_important	0.333333
E01	cxy 3.6(3).docx	吸引力指标层	Attractiveness indicators	C1景观宜人性	C2蓝绿特征	C1	C2	C1	C2	景观宜人性	Scenic pleasantness	蓝绿特征	Blue–green landscape characteristics	3	left_more_important	3
E01	cxy 3.6(3).docx	吸引力指标层	Attractiveness indicators	C1景观宜人性	C3环境整洁与维护	C1	C3	C1	C3	景观宜人性	Scenic pleasantness	环境整洁与维护	Environmental cleanliness and maintenance	2	left_more_important	2
E01	cxy 3.6(3).docx	吸引力指标层	Attractiveness indicators	C1景观宜人性	C4可进入性	C1	C4	C1	C4	景观宜人性	Scenic pleasantness	可进入性	Accessibility for entry and use	7	left_more_important	7
E01	cxy 3.6(3).docx	吸引力指标层	Attractiveness indicators	C1景观宜人性	C5活动可参与	C1	C5	C1	C5	景观宜人性	Scenic pleasantness	活动可参与	Opportunities for activity participation	4	left_more_important	4
E01	cxy 3.6(3).docx	吸引力指标层	Attractiveness indicators	C1景观宜人性	C6再访意愿	C1	C6	C1	C6	景观宜人性	Scenic pleasantness	再访意愿	Revisit intention	4	left_more_important	4
E01	cxy 3.6(3).docx	吸引力指标层	Attractiveness indicators	C2蓝绿特征	C3环境整洁与维护	C2	C3	C2	C3	蓝绿特征	Blue–green landscape characteristics	环境整洁与维护	Environmental cleanliness and maintenance	1/2	right_more_important	0.5
E01	cxy 3.6(3).docx	吸引力指标层	Attractiveness indicators	C2蓝绿特征	C4可进入性	C2	C4	C2	C4	蓝绿特征	Blue–green landscape characteristics	可进入性	Accessibility for entry and use	5	left_more_important	5
E01	cxy 3.6(3).docx	吸引力指标层	Attractiveness indicators	C2蓝绿特征	C5活动可参与	C2	C5	C2	C5	蓝绿特征	Blue–green landscape characteristics	活动可参与	Opportunities for activity participation	2	left_more_important	2
E01	cxy 3.6(3).docx	吸引力指标层	Attractiveness indicators	C2蓝绿特征	C6再访意愿	C2	C6	C2	C6	蓝绿特征	Blue–green landscape characteristics	再访意愿	Revisit intention	2	left_more_important	2
E01	cxy 3.6(3).docx	吸引力指标层	Attractiveness indicators	C3环境整洁与维护	C4可进入性	C3	C4	C3	C4	环境整洁与维护	Environmental cleanliness and maintenance	可进入性	Accessibility for entry and use	7	left_more_important	7
E01	cxy 3.6(3).docx	吸引力指标层	Attractiveness indicators	C3环境整洁与维护	C5活动可参与	C3	C5	C3	C5	环境整洁与维护	Environmental cleanliness and maintenance	活动可参与	Opportunities for activity participation	3	left_more_important	3
E01	cxy 3.6(3).docx	吸引力指标层	Attractiveness indicators	C3环境整洁与维护	C6再访意愿	C3	C6	C3	C6	环境整洁与维护	Environmental cleanliness and maintenance	再访意愿	Revisit intention	4	left_more_important	4
E01	cxy 3.6(3).docx	吸引力指标层	Attractiveness indicators	C4可进入性	C5活动可参与	C4	C5	C4	C5	可进入性	Accessibility for entry and use	活动可参与	Opportunities for activity participation	1	equal	1
E01	cxy 3.6(3).docx	吸引力指标层	Attractiveness indicators	C4可进入性	C6再访意愿	C4	C6	C4	C6	可进入性	Accessibility for entry and use	再访意愿	Revisit intention	1	equal	1
E01	cxy 3.6(3).docx	吸引力指标层	Attractiveness indicators	C5活动可参与	C6再访意愿	C5	C6	C5	C6	活动可参与	Opportunities for activity participation	再访意愿	Revisit intention	1	equal	1
E01	cxy 3.6(3).docx	舒适度指标层	Comfort indicators	D1遮荫与避雨能力	D2座椅舒适性与适老性	D1	D2	D1	D2	遮荫与避雨能力	Shading and rain shelter capacity	座椅舒适性与适老性	Seating comfort and age-friendliness	1/2	right_more_important	0.5
E01	cxy 3.6(3).docx	舒适度指标层	Comfort indicators	D1遮荫与避雨能力	D3热环境舒适	D1	D3	D1	D3	遮荫与避雨能力	Shading and rain shelter capacity	热环境舒适	Thermal comfort	1	equal	1
E01	cxy 3.6(3).docx	舒适度指标层	Comfort indicators	D1遮荫与避雨能力	D4声环境舒适	D1	D4	D1	D4	遮荫与避雨能力	Shading and rain shelter capacity	声环境舒适	Acoustic comfort	2	left_more_important	2
E01	cxy 3.6(3).docx	舒适度指标层	Comfort indicators	D1遮荫与避雨能力	D5空间尺度适宜	D1	D5	D1	D5	遮荫与避雨能力	Shading and rain shelter capacity	空间尺度适宜	Appropriateness of spatial scale	1	equal	1
E01	cxy 3.6(3).docx	舒适度指标层	Comfort indicators	D1遮荫与避雨能力	D6厕所可达与维护	D1	D6	D1	D6	遮荫与避雨能力	Shading and rain shelter capacity	厕所可达与维护	Toilet accessibility and maintenance	1	equal	1
E01	cxy 3.6(3).docx	舒适度指标层	Comfort indicators	D2座椅舒适性与适老性	D3热环境舒适	D2	D3	D2	D3	座椅舒适性与适老性	Seating comfort and age-friendliness	热环境舒适	Thermal comfort	3	left_more_important	3
E01	cxy 3.6(3).docx	舒适度指标层	Comfort indicators	D2座椅舒适性与适老性	D4声环境舒适	D2	D4	D2	D4	座椅舒适性与适老性	Seating comfort and age-friendliness	声环境舒适	Acoustic comfort	3	left_more_important	3
E01	cxy 3.6(3).docx	舒适度指标层	Comfort indicators	D2座椅舒适性与适老性	D5空间尺度适宜	D2	D5	D2	D5	座椅舒适性与适老性	Seating comfort and age-friendliness	空间尺度适宜	Appropriateness of spatial scale	2	left_more_important	2
E01	cxy 3.6(3).docx	舒适度指标层	Comfort indicators	D2座椅舒适性与适老性	D6厕所可达与维护	D2	D6	D2	D6	座椅舒适性与适老性	Seating comfort and age-friendliness	厕所可达与维护	Toilet accessibility and maintenance	2	left_more_important	2
E01	cxy 3.6(3).docx	舒适度指标层	Comfort indicators	D3热环境舒适	D4声环境舒适	D3	D4	D3	D4	热环境舒适	Thermal comfort	声环境舒适	Acoustic comfort	1	equal	1
E01	cxy 3.6(3).docx	舒适度指标层	Comfort indicators	D3热环境舒适	D5空间尺度适宜	D3	D5	D3	D5	热环境舒适	Thermal comfort	空间尺度适宜	Appropriateness of spatial scale	1/3	right_more_important	0.333333
E01	cxy 3.6(3).docx	舒适度指标层	Comfort indicators	D3热环境舒适	D6厕所可达与维护	D3	D6	D3	D6	热环境舒适	Thermal comfort	厕所可达与维护	Toilet accessibility and maintenance	1/3	right_more_important	0.333333
E01	cxy 3.6(3).docx	舒适度指标层	Comfort indicators	D4声环境舒适	D5空间尺度适宜	D4	D5	D4	D5	声环境舒适	Acoustic comfort	空间尺度适宜	Appropriateness of spatial scale	1/3	right_more_important	0.333333
E01	cxy 3.6(3).docx	舒适度指标层	Comfort indicators	D4声环境舒适	D6厕所可达与维护	D4	D6	D4	D6	声环境舒适	Acoustic comfort	厕所可达与维护	Toilet accessibility and maintenance	1/5	right_more_important	0.2
E01	cxy 3.6(3).docx	舒适度指标层	Comfort indicators	D5空间尺度适宜	D6厕所可达与维护	D5	D6	D5	D6	空间尺度适宜	Appropriateness of spatial scale	厕所可达与维护	Toilet accessibility and maintenance	1	equal	1
E01	cxy 3.6(3).docx	安全性指标层	Safety indicators	E1照明充足	E2可视性	E1	E2	E1	E2	照明充足	Adequate lighting	可视性	Visibility	1	equal	1
E01	cxy 3.6(3).docx	安全性指标层	Safety indicators	E1照明充足	E3园内道路安全	E1	E3	E1	E3	照明充足	Adequate lighting	园内道路安全	Safety of internal pathways	1/8	right_more_important	0.125
E01	cxy 3.6(3).docx	安全性指标层	Safety indicators	E1照明充足	E4园外交通安全	E1	E4	E1	E4	照明充足	Adequate lighting	园外交通安全	External traffic safety	1/7	right_more_important	0.142857
E01	cxy 3.6(3).docx	安全性指标层	Safety indicators	E1照明充足	E5设施安全	E1	E5	E1	E5	照明充足	Adequate lighting	设施安全	Facility safety	1/7	right_more_important	0.142857
E01	cxy 3.6(3).docx	安全性指标层	Safety indicators	E1照明充足	E6秩序维护	E1	E6	E1	E6	照明充足	Adequate lighting	秩序维护	Order maintenance	4	left_more_important	4
E01	cxy 3.6(3).docx	安全性指标层	Safety indicators	E2可视性	E3园内道路安全	E2	E3	E2	E3	可视性	Visibility	园内道路安全	Safety of internal pathways	1/3	right_more_important	0.333333
E01	cxy 3.6(3).docx	安全性指标层	Safety indicators	E2可视性	E4园外交通安全	E2	E4	E2	E4	可视性	Visibility	园外交通安全	External traffic safety	1/3	right_more_important	0.333333
E01	cxy 3.6(3).docx	安全性指标层	Safety indicators	E2可视性	E5设施安全	E2	E5	E2	E5	可视性	Visibility	设施安全	Facility safety	1	equal	1
E01	cxy 3.6(3).docx	安全性指标层	Safety indicators	E2可视性	E6秩序维护	E2	E6	E2	E6	可视性	Visibility	秩序维护	Order maintenance	4	left_more_important	4
E01	cxy 3.6(3).docx	安全性指标层	Safety indicators	E3园内道路安全	E4园外交通安全	E3	E4	E3	E4	园内道路安全	Safety of internal pathways	园外交通安全	External traffic safety	2	left_more_important	2
E01	cxy 3.6(3).docx	安全性指标层	Safety indicators	E3园内道路安全	E5设施安全	E3	E5	E3	E5	园内道路安全	Safety of internal pathways	设施安全	Facility safety	2	left_more_important	2
E01	cxy 3.6(3).docx	安全性指标层	Safety indicators	E3园内道路安全	E6秩序维护	E3	E6	E3	E6	园内道路安全	Safety of internal pathways	秩序维护	Order maintenance	6	left_more_important	6
E01	cxy 3.6(3).docx	安全性指标层	Safety indicators	E4园外交通安全	E5设施安全	E4	E5	E4	E5	园外交通安全	External traffic safety	设施安全	Facility safety	1	equal	1
E01	cxy 3.6(3).docx	安全性指标层	Safety indicators	E4园外交通安全	E6秩序维护	E4	E6	E4	E6	园外交通安全	External traffic safety	秩序维护	Order maintenance	5	left_more_important	5
E01	cxy 3.6(3).docx	安全性指标层	Safety indicators	E5设施安全	E6秩序维护	E5	E6	E5	E6	设施安全	Facility safety	秩序维护	Order maintenance	9	left_more_important	9
E02	GYH-2026-3-6(2).docx	准则层	Criterion level	A流动性	B丰富度	A	B	A	B	流动性	Mobility	丰富度	Richness	6	left_more_important	6
E02	GYH-2026-3-6(2).docx	准则层	Criterion level	A流动性	C吸引力	A	C	A	C	流动性	Mobility	吸引力	Attractiveness	7	left_more_important	7
E02	GYH-2026-3-6(2).docx	准则层	Criterion level	A流动性	D舒适度	A	D	A	D	流动性	Mobility	舒适度	Comfort	2	left_more_important	2
E02	GYH-2026-3-6(2).docx	准则层	Criterion level	A流动性	E安全性	A	E	A	E	流动性	Mobility	安全性	Safety	1/8	right_more_important	0.125
E02	GYH-2026-3-6(2).docx	准则层	Criterion level	B丰富度	C吸引力	B	C	B	C	丰富度	Richness	吸引力	Attractiveness	2	left_more_important	2
E02	GYH-2026-3-6(2).docx	准则层	Criterion level	B丰富度	D舒适度	B	D	B	D	丰富度	Richness	舒适度	Comfort	1/6	right_more_important	0.166667
E02	GYH-2026-3-6(2).docx	准则层	Criterion level	B丰富度	E安全性	B	E	B	E	丰富度	Richness	安全性	Safety	1/9	right_more_important	0.111111
E02	GYH-2026-3-6(2).docx	准则层	Criterion level	C吸引力	D舒适度	C	D	C	D	吸引力	Attractiveness	舒适度	Comfort	1/8	right_more_important	0.125
E02	GYH-2026-3-6(2).docx	准则层	Criterion level	C吸引力	E安全性	C	E	C	E	吸引力	Attractiveness	安全性	Safety	1/5	right_more_important	0.2
E02	GYH-2026-3-6(2).docx	准则层	Criterion level	D舒适度	E安全性	D	E	D	E	舒适度	Comfort	安全性	Safety	1/8	right_more_important	0.125
E02	GYH-2026-3-6(2).docx	流动性指标层	Mobility indicators	A1人行道通行性	A2十分钟可达	A1	A2	A1	A2	人行道通行性	Pedestrian path walkability	十分钟可达	10-minute walking accessibility	4	left_more_important	4
E02	GYH-2026-3-6(2).docx	流动性指标层	Mobility indicators	A1人行道通行性	A3路面平整易行	A1	A3	A1	A3	人行道通行性	Pedestrian path walkability	路面平整易行	Pavement evenness and ease of walking	1/4	right_more_important	0.25
E02	GYH-2026-3-6(2).docx	流动性指标层	Mobility indicators	A1人行道通行性	A4内部步行线路连续	A1	A4	A1	A4	人行道通行性	Pedestrian path walkability	内部步行线路连续	Continuity of internal walking routes	1/7	right_more_important	0.142857
E02	GYH-2026-3-6(2).docx	流动性指标层	Mobility indicators	A1人行道通行性	A6运动场地	A1	A6	A1	A6	人行道通行性	Pedestrian path walkability	运动场地	Availability of activity spaces	7	left_more_important	7
E02	GYH-2026-3-6(2).docx	流动性指标层	Mobility indicators	A2十分钟可达	A3路面平整易行	A2	A3	A2	A3	十分钟可达	10-minute walking accessibility	路面平整易行	Pavement evenness and ease of walking	1/5	right_more_important	0.2
E02	GYH-2026-3-6(2).docx	流动性指标层	Mobility indicators	A2十分钟可达	A4内部步行线路连续	A2	A4	A2	A4	十分钟可达	10-minute walking accessibility	内部步行线路连续	Continuity of internal walking routes	1/8	right_more_important	0.125
E02	GYH-2026-3-6(2).docx	流动性指标层	Mobility indicators	A2十分钟可达	A6运动场地	A2	A6	A2	A6	十分钟可达	10-minute walking accessibility	运动场地	Availability of activity spaces	8	left_more_important	8
E02	GYH-2026-3-6(2).docx	流动性指标层	Mobility indicators	A3路面平整易行	A4内部步行线路连续	A3	A4	A3	A4	路面平整易行	Pavement evenness and ease of walking	内部步行线路连续	Continuity of internal walking routes	1/8	right_more_important	0.125
E02	GYH-2026-3-6(2).docx	流动性指标层	Mobility indicators	A3路面平整易行	A6运动场地	A3	A6	A3	A6	路面平整易行	Pavement evenness and ease of walking	运动场地	Availability of activity spaces	4	left_more_important	4
E02	GYH-2026-3-6(2).docx	流动性指标层	Mobility indicators	A4内部步行线路连续	A6运动场地	A4	A6	A4	A6	内部步行线路连续	Continuity of internal walking routes	运动场地	Availability of activity spaces	9	left_more_important	9
E02	GYH-2026-3-6(2).docx	丰富度指标层	Richness indicators	B1空间类型丰富度	B2设施类型多样性	B1	B2	B3	B4	空间类型丰富度	Diversity of spatial types	设施类型多样性	Diversity of facility types	5	left_more_important	5
E02	GYH-2026-3-6(2).docx	吸引力指标层	Attractiveness indicators	C1景观宜人性	C2蓝绿特征	C1	C2	C1	C2	景观宜人性	Scenic pleasantness	蓝绿特征	Blue–green landscape characteristics	7	left_more_important	7
E02	GYH-2026-3-6(2).docx	吸引力指标层	Attractiveness indicators	C1景观宜人性	C3环境整洁与维护	C1	C3	C1	C3	景观宜人性	Scenic pleasantness	环境整洁与维护	Environmental cleanliness and maintenance	4	left_more_important	4
E02	GYH-2026-3-6(2).docx	吸引力指标层	Attractiveness indicators	C1景观宜人性	C4可进入性	C1	C4	C1	C4	景观宜人性	Scenic pleasantness	可进入性	Accessibility for entry and use	1/4	right_more_important	0.25
E02	GYH-2026-3-6(2).docx	吸引力指标层	Attractiveness indicators	C1景观宜人性	C5活动可参与	C1	C5	C1	C5	景观宜人性	Scenic pleasantness	活动可参与	Opportunities for activity participation	6	left_more_important	6
E02	GYH-2026-3-6(2).docx	吸引力指标层	Attractiveness indicators	C1景观宜人性	C6再访意愿	C1	C6	C1	C6	景观宜人性	Scenic pleasantness	再访意愿	Revisit intention	4	left_more_important	4
E02	GYH-2026-3-6(2).docx	吸引力指标层	Attractiveness indicators	C2蓝绿特征	C3环境整洁与维护	C2	C3	C2	C3	蓝绿特征	Blue–green landscape characteristics	环境整洁与维护	Environmental cleanliness and maintenance	1/6	right_more_important	0.166667
E02	GYH-2026-3-6(2).docx	吸引力指标层	Attractiveness indicators	C2蓝绿特征	C4可进入性	C2	C4	C2	C4	蓝绿特征	Blue–green landscape characteristics	可进入性	Accessibility for entry and use	1/5	right_more_important	0.2
E02	GYH-2026-3-6(2).docx	吸引力指标层	Attractiveness indicators	C2蓝绿特征	C5活动可参与	C2	C5	C2	C5	蓝绿特征	Blue–green landscape characteristics	活动可参与	Opportunities for activity participation	1/7	right_more_important	0.142857
E02	GYH-2026-3-6(2).docx	吸引力指标层	Attractiveness indicators	C2蓝绿特征	C6再访意愿	C2	C6	C2	C6	蓝绿特征	Blue–green landscape characteristics	再访意愿	Revisit intention	1/7	right_more_important	0.142857
E02	GYH-2026-3-6(2).docx	吸引力指标层	Attractiveness indicators	C3环境整洁与维护	C4可进入性	C3	C4	C3	C4	环境整洁与维护	Environmental cleanliness and maintenance	可进入性	Accessibility for entry and use	1/6	right_more_important	0.166667
E02	GYH-2026-3-6(2).docx	吸引力指标层	Attractiveness indicators	C3环境整洁与维护	C5活动可参与	C3	C5	C3	C5	环境整洁与维护	Environmental cleanliness and maintenance	活动可参与	Opportunities for activity participation	7	left_more_important	7
E02	GYH-2026-3-6(2).docx	吸引力指标层	Attractiveness indicators	C3环境整洁与维护	C6再访意愿	C3	C6	C3	C6	环境整洁与维护	Environmental cleanliness and maintenance	再访意愿	Revisit intention	9	left_more_important	9
E02	GYH-2026-3-6(2).docx	吸引力指标层	Attractiveness indicators	C4可进入性	C5活动可参与	C4	C5	C4	C5	可进入性	Accessibility for entry and use	活动可参与	Opportunities for activity participation	9	left_more_important	9
E02	GYH-2026-3-6(2).docx	吸引力指标层	Attractiveness indicators	C4可进入性	C6再访意愿	C4	C6	C4	C6	可进入性	Accessibility for entry and use	再访意愿	Revisit intention	6	left_more_important	6
E02	GYH-2026-3-6(2).docx	吸引力指标层	Attractiveness indicators	C5活动可参与	C6再访意愿	C5	C6	C5	C6	活动可参与	Opportunities for activity participation	再访意愿	Revisit intention	7	left_more_important	7
E02	GYH-2026-3-6(2).docx	舒适度指标层	Comfort indicators	D1遮荫与避雨能力	D2座椅舒适性与适老性	D1	D2	D1	D2	遮荫与避雨能力	Shading and rain shelter capacity	座椅舒适性与适老性	Seating comfort and age-friendliness	7	left_more_important	7
E02	GYH-2026-3-6(2).docx	舒适度指标层	Comfort indicators	D1遮荫与避雨能力	D3热环境舒适	D1	D3	D1	D3	遮荫与避雨能力	Shading and rain shelter capacity	热环境舒适	Thermal comfort	8	left_more_important	8
E02	GYH-2026-3-6(2).docx	舒适度指标层	Comfort indicators	D1遮荫与避雨能力	D4声环境舒适	D1	D4	D1	D4	遮荫与避雨能力	Shading and rain shelter capacity	声环境舒适	Acoustic comfort	5	left_more_important	5
E02	GYH-2026-3-6(2).docx	舒适度指标层	Comfort indicators	D1遮荫与避雨能力	D5空间尺度适宜	D1	D5	D1	D5	遮荫与避雨能力	Shading and rain shelter capacity	空间尺度适宜	Appropriateness of spatial scale	6	left_more_important	6
E02	GYH-2026-3-6(2).docx	舒适度指标层	Comfort indicators	D1遮荫与避雨能力	D6厕所可达与维护	D1	D6	D1	D6	遮荫与避雨能力	Shading and rain shelter capacity	厕所可达与维护	Toilet accessibility and maintenance	8	left_more_important	8
E02	GYH-2026-3-6(2).docx	舒适度指标层	Comfort indicators	D2座椅舒适性与适老性	D3热环境舒适	D2	D3	D2	D3	座椅舒适性与适老性	Seating comfort and age-friendliness	热环境舒适	Thermal comfort	1	equal	1
E02	GYH-2026-3-6(2).docx	舒适度指标层	Comfort indicators	D2座椅舒适性与适老性	D4声环境舒适	D2	D4	D2	D4	座椅舒适性与适老性	Seating comfort and age-friendliness	声环境舒适	Acoustic comfort	4	left_more_important	4
E02	GYH-2026-3-6(2).docx	舒适度指标层	Comfort indicators	D2座椅舒适性与适老性	D5空间尺度适宜	D2	D5	D2	D5	座椅舒适性与适老性	Seating comfort and age-friendliness	空间尺度适宜	Appropriateness of spatial scale	6	left_more_important	6
E02	GYH-2026-3-6(2).docx	舒适度指标层	Comfort indicators	D2座椅舒适性与适老性	D6厕所可达与维护	D2	D6	D2	D6	座椅舒适性与适老性	Seating comfort and age-friendliness	厕所可达与维护	Toilet accessibility and maintenance	2	left_more_important	2
E02	GYH-2026-3-6(2).docx	舒适度指标层	Comfort indicators	D3热环境舒适	D4声环境舒适	D3	D4	D3	D4	热环境舒适	Thermal comfort	声环境舒适	Acoustic comfort	5	left_more_important	5
E02	GYH-2026-3-6(2).docx	舒适度指标层	Comfort indicators	D3热环境舒适	D5空间尺度适宜	D3	D5	D3	D5	热环境舒适	Thermal comfort	空间尺度适宜	Appropriateness of spatial scale	6	left_more_important	6
E02	GYH-2026-3-6(2).docx	舒适度指标层	Comfort indicators	D3热环境舒适	D6厕所可达与维护	D3	D6	D3	D6	热环境舒适	Thermal comfort	厕所可达与维护	Toilet accessibility and maintenance	3	left_more_important	3
E02	GYH-2026-3-6(2).docx	舒适度指标层	Comfort indicators	D4声环境舒适	D5空间尺度适宜	D4	D5	D4	D5	声环境舒适	Acoustic comfort	空间尺度适宜	Appropriateness of spatial scale	1/4	right_more_important	0.25
E02	GYH-2026-3-6(2).docx	舒适度指标层	Comfort indicators	D4声环境舒适	D6厕所可达与维护	D4	D6	D4	D6	声环境舒适	Acoustic comfort	厕所可达与维护	Toilet accessibility and maintenance	1/3	right_more_important	0.333333
E02	GYH-2026-3-6(2).docx	舒适度指标层	Comfort indicators	D5空间尺度适宜	D6厕所可达与维护	D5	D6	D5	D6	空间尺度适宜	Appropriateness of spatial scale	厕所可达与维护	Toilet accessibility and maintenance	1/7	right_more_important	0.142857
E02	GYH-2026-3-6(2).docx	安全性指标层	Safety indicators	E1照明充足	E2可视性	E1	E2	E1	E2	照明充足	Adequate lighting	可视性	Visibility	3	left_more_important	3
E02	GYH-2026-3-6(2).docx	安全性指标层	Safety indicators	E1照明充足	E3园内道路安全	E1	E3	E1	E3	照明充足	Adequate lighting	园内道路安全	Safety of internal pathways	1/3	right_more_important	0.333333
E02	GYH-2026-3-6(2).docx	安全性指标层	Safety indicators	E1照明充足	E4园外交通安全	E1	E4	E1	E4	照明充足	Adequate lighting	园外交通安全	External traffic safety	1/8	right_more_important	0.125
E02	GYH-2026-3-6(2).docx	安全性指标层	Safety indicators	E1照明充足	E5设施安全	E1	E5	E1	E5	照明充足	Adequate lighting	设施安全	Facility safety	1/2	right_more_important	0.5
E02	GYH-2026-3-6(2).docx	安全性指标层	Safety indicators	E1照明充足	E6秩序维护	E1	E6	E1	E6	照明充足	Adequate lighting	秩序维护	Order maintenance	5	left_more_important	5
E02	GYH-2026-3-6(2).docx	安全性指标层	Safety indicators	E2可视性	E3园内道路安全	E2	E3	E2	E3	可视性	Visibility	园内道路安全	Safety of internal pathways	1/4	right_more_important	0.25
E02	GYH-2026-3-6(2).docx	安全性指标层	Safety indicators	E2可视性	E4园外交通安全	E2	E4	E2	E4	可视性	Visibility	园外交通安全	External traffic safety	1/3	right_more_important	0.333333
E02	GYH-2026-3-6(2).docx	安全性指标层	Safety indicators	E2可视性	E5设施安全	E2	E5	E2	E5	可视性	Visibility	设施安全	Facility safety	1/7	right_more_important	0.142857
E02	GYH-2026-3-6(2).docx	安全性指标层	Safety indicators	E2可视性	E6秩序维护	E2	E6	E2	E6	可视性	Visibility	秩序维护	Order maintenance	3	left_more_important	3
E02	GYH-2026-3-6(2).docx	安全性指标层	Safety indicators	E3园内道路安全	E4园外交通安全	E3	E4	E3	E4	园内道路安全	Safety of internal pathways	园外交通安全	External traffic safety	1/4	right_more_important	0.25
E02	GYH-2026-3-6(2).docx	安全性指标层	Safety indicators	E3园内道路安全	E5设施安全	E3	E5	E3	E5	园内道路安全	Safety of internal pathways	设施安全	Facility safety	3	left_more_important	3
E02	GYH-2026-3-6(2).docx	安全性指标层	Safety indicators	E3园内道路安全	E6秩序维护	E3	E6	E3	E6	园内道路安全	Safety of internal pathways	秩序维护	Order maintenance	6	left_more_important	6
E02	GYH-2026-3-6(2).docx	安全性指标层	Safety indicators	E4园外交通安全	E5设施安全	E4	E5	E4	E5	园外交通安全	External traffic safety	设施安全	Facility safety	6	left_more_important	6
E02	GYH-2026-3-6(2).docx	安全性指标层	Safety indicators	E4园外交通安全	E6秩序维护	E4	E6	E4	E6	园外交通安全	External traffic safety	秩序维护	Order maintenance	8	left_more_important	8
E02	GYH-2026-3-6(2).docx	安全性指标层	Safety indicators	E5设施安全	E6秩序维护	E5	E6	E5	E6	设施安全	Facility safety	秩序维护	Order maintenance	4	left_more_important	4
E03	GYH-2026-3-7层次分析法问卷(2).docx	准则层	Criterion level	A流动性	B丰富度	A	B	A	B	流动性	Mobility	丰富度	Richness	4	left_more_important	4
E03	GYH-2026-3-7层次分析法问卷(2).docx	准则层	Criterion level	A流动性	C吸引力	A	C	A	C	流动性	Mobility	吸引力	Attractiveness	2	left_more_important	2
E03	GYH-2026-3-7层次分析法问卷(2).docx	准则层	Criterion level	A流动性	D舒适度	A	D	A	D	流动性	Mobility	舒适度	Comfort	6	left_more_important	6
E03	GYH-2026-3-7层次分析法问卷(2).docx	准则层	Criterion level	A流动性	E安全性	A	E	A	E	流动性	Mobility	安全性	Safety	1/8	right_more_important	0.125
E03	GYH-2026-3-7层次分析法问卷(2).docx	准则层	Criterion level	B丰富度	C吸引力	B	C	B	C	丰富度	Richness	吸引力	Attractiveness	1	equal	1
E03	GYH-2026-3-7层次分析法问卷(2).docx	准则层	Criterion level	B丰富度	D舒适度	B	D	B	D	丰富度	Richness	舒适度	Comfort	1/4	right_more_important	0.25
E03	GYH-2026-3-7层次分析法问卷(2).docx	准则层	Criterion level	B丰富度	E安全性	B	E	B	E	丰富度	Richness	安全性	Safety	1/9	right_more_important	0.111111
E03	GYH-2026-3-7层次分析法问卷(2).docx	准则层	Criterion level	C吸引力	D舒适度	C	D	C	D	吸引力	Attractiveness	舒适度	Comfort	1/5	right_more_important	0.2
E03	GYH-2026-3-7层次分析法问卷(2).docx	准则层	Criterion level	C吸引力	E安全性	C	E	C	E	吸引力	Attractiveness	安全性	Safety	1/9	right_more_important	0.111111
E03	GYH-2026-3-7层次分析法问卷(2).docx	准则层	Criterion level	D舒适度	E安全性	D	E	D	E	舒适度	Comfort	安全性	Safety	1/9	right_more_important	0.111111
E03	GYH-2026-3-7层次分析法问卷(2).docx	流动性指标层	Mobility indicators	A1人行道通行性	A2十分钟可达	A1	A2	A1	A2	人行道通行性	Pedestrian path walkability	十分钟可达	10-minute walking accessibility	1/9	right_more_important	0.111111
E03	GYH-2026-3-7层次分析法问卷(2).docx	流动性指标层	Mobility indicators	A1人行道通行性	A3路面平整易行	A1	A3	A1	A3	人行道通行性	Pedestrian path walkability	路面平整易行	Pavement evenness and ease of walking	1/5	right_more_important	0.2
E03	GYH-2026-3-7层次分析法问卷(2).docx	流动性指标层	Mobility indicators	A1人行道通行性	A4内部步行线路连续	A1	A4	A1	A4	人行道通行性	Pedestrian path walkability	内部步行线路连续	Continuity of internal walking routes	1/6	right_more_important	0.166667
E03	GYH-2026-3-7层次分析法问卷(2).docx	流动性指标层	Mobility indicators	A1人行道通行性	A6运动场地	A1	A6	A1	A6	人行道通行性	Pedestrian path walkability	运动场地	Availability of activity spaces	1/8	right_more_important	0.125
E03	GYH-2026-3-7层次分析法问卷(2).docx	流动性指标层	Mobility indicators	A2十分钟可达	A3路面平整易行	A2	A3	A2	A3	十分钟可达	10-minute walking accessibility	路面平整易行	Pavement evenness and ease of walking	6	left_more_important	6
E03	GYH-2026-3-7层次分析法问卷(2).docx	流动性指标层	Mobility indicators	A2十分钟可达	A4内部步行线路连续	A2	A4	A2	A4	十分钟可达	10-minute walking accessibility	内部步行线路连续	Continuity of internal walking routes	5	left_more_important	5
E03	GYH-2026-3-7层次分析法问卷(2).docx	流动性指标层	Mobility indicators	A2十分钟可达	A6运动场地	A2	A6	A2	A6	十分钟可达	10-minute walking accessibility	运动场地	Availability of activity spaces	8	left_more_important	8
E03	GYH-2026-3-7层次分析法问卷(2).docx	流动性指标层	Mobility indicators	A3路面平整易行	A4内部步行线路连续	A3	A4	A3	A4	路面平整易行	Pavement evenness and ease of walking	内部步行线路连续	Continuity of internal walking routes	2	left_more_important	2
E03	GYH-2026-3-7层次分析法问卷(2).docx	流动性指标层	Mobility indicators	A3路面平整易行	A6运动场地	A3	A6	A3	A6	路面平整易行	Pavement evenness and ease of walking	运动场地	Availability of activity spaces	1/5	right_more_important	0.2
E03	GYH-2026-3-7层次分析法问卷(2).docx	流动性指标层	Mobility indicators	A4内部步行线路连续	A6运动场地	A4	A6	A4	A6	内部步行线路连续	Continuity of internal walking routes	运动场地	Availability of activity spaces	1/8	right_more_important	0.125
E03	GYH-2026-3-7层次分析法问卷(2).docx	丰富度指标层	Richness indicators	B1空间类型丰富度	B2设施类型多样性	B1	B2	B3	B4	空间类型丰富度	Diversity of spatial types	设施类型多样性	Diversity of facility types	5	left_more_important	5
E03	GYH-2026-3-7层次分析法问卷(2).docx	吸引力指标层	Attractiveness indicators	C1景观宜人性	C2蓝绿特征	C1	C2	C1	C2	景观宜人性	Scenic pleasantness	蓝绿特征	Blue–green landscape characteristics	8	left_more_important	8
E03	GYH-2026-3-7层次分析法问卷(2).docx	吸引力指标层	Attractiveness indicators	C1景观宜人性	C3环境整洁与维护	C1	C3	C1	C3	景观宜人性	Scenic pleasantness	环境整洁与维护	Environmental cleanliness and maintenance	1/6	right_more_important	0.166667
E03	GYH-2026-3-7层次分析法问卷(2).docx	吸引力指标层	Attractiveness indicators	C1景观宜人性	C4可进入性	C1	C4	C1	C4	景观宜人性	Scenic pleasantness	可进入性	Accessibility for entry and use	1/7	right_more_important	0.142857
E03	GYH-2026-3-7层次分析法问卷(2).docx	吸引力指标层	Attractiveness indicators	C1景观宜人性	C5活动可参与	C1	C5	C1	C5	景观宜人性	Scenic pleasantness	活动可参与	Opportunities for activity participation	4	left_more_important	4
E03	GYH-2026-3-7层次分析法问卷(2).docx	吸引力指标层	Attractiveness indicators	C1景观宜人性	C6再访意愿	C1	C6	C1	C6	景观宜人性	Scenic pleasantness	再访意愿	Revisit intention	1	equal	1
E03	GYH-2026-3-7层次分析法问卷(2).docx	吸引力指标层	Attractiveness indicators	C2蓝绿特征	C3环境整洁与维护	C2	C3	C2	C3	蓝绿特征	Blue–green landscape characteristics	环境整洁与维护	Environmental cleanliness and maintenance	1/6	right_more_important	0.166667
E03	GYH-2026-3-7层次分析法问卷(2).docx	吸引力指标层	Attractiveness indicators	C2蓝绿特征	C4可进入性	C2	C4	C2	C4	蓝绿特征	Blue–green landscape characteristics	可进入性	Accessibility for entry and use	1/8	right_more_important	0.125
E03	GYH-2026-3-7层次分析法问卷(2).docx	吸引力指标层	Attractiveness indicators	C2蓝绿特征	C5活动可参与	C2	C5	C2	C5	蓝绿特征	Blue–green landscape characteristics	活动可参与	Opportunities for activity participation	1/7	right_more_important	0.142857
E03	GYH-2026-3-7层次分析法问卷(2).docx	吸引力指标层	Attractiveness indicators	C2蓝绿特征	C6再访意愿	C2	C6	C2	C6	蓝绿特征	Blue–green landscape characteristics	再访意愿	Revisit intention	1/8	right_more_important	0.125
E03	GYH-2026-3-7层次分析法问卷(2).docx	吸引力指标层	Attractiveness indicators	C3环境整洁与维护	C4可进入性	C3	C4	C3	C4	环境整洁与维护	Environmental cleanliness and maintenance	可进入性	Accessibility for entry and use	1/9	right_more_important	0.111111
E03	GYH-2026-3-7层次分析法问卷(2).docx	吸引力指标层	Attractiveness indicators	C3环境整洁与维护	C5活动可参与	C3	C5	C3	C5	环境整洁与维护	Environmental cleanliness and maintenance	活动可参与	Opportunities for activity participation	1/5	right_more_important	0.2
E03	GYH-2026-3-7层次分析法问卷(2).docx	吸引力指标层	Attractiveness indicators	C3环境整洁与维护	C6再访意愿	C3	C6	C3	C6	环境整洁与维护	Environmental cleanliness and maintenance	再访意愿	Revisit intention	1/4	right_more_important	0.25
E03	GYH-2026-3-7层次分析法问卷(2).docx	吸引力指标层	Attractiveness indicators	C4可进入性	C5活动可参与	C4	C5	C4	C5	可进入性	Accessibility for entry and use	活动可参与	Opportunities for activity participation	1/7	right_more_important	0.142857
E03	GYH-2026-3-7层次分析法问卷(2).docx	吸引力指标层	Attractiveness indicators	C4可进入性	C6再访意愿	C4	C6	C4	C6	可进入性	Accessibility for entry and use	再访意愿	Revisit intention	1/9	right_more_important	0.111111
E03	GYH-2026-3-7层次分析法问卷(2).docx	吸引力指标层	Attractiveness indicators	C5活动可参与	C6再访意愿	C5	C6	C5	C6	活动可参与	Opportunities for activity participation	再访意愿	Revisit intention	1	equal	1
E03	GYH-2026-3-7层次分析法问卷(2).docx	舒适度指标层	Comfort indicators	D1遮荫与避雨能力	D2座椅舒适性与适老性	D1	D2	D1	D2	遮荫与避雨能力	Shading and rain shelter capacity	座椅舒适性与适老性	Seating comfort and age-friendliness	4	left_more_important	4
E03	GYH-2026-3-7层次分析法问卷(2).docx	舒适度指标层	Comfort indicators	D1遮荫与避雨能力	D3热环境舒适	D1	D3	D1	D3	遮荫与避雨能力	Shading and rain shelter capacity	热环境舒适	Thermal comfort	6	left_more_important	6
E03	GYH-2026-3-7层次分析法问卷(2).docx	舒适度指标层	Comfort indicators	D1遮荫与避雨能力	D4声环境舒适	D1	D4	D1	D4	遮荫与避雨能力	Shading and rain shelter capacity	声环境舒适	Acoustic comfort	9	left_more_important	9
E03	GYH-2026-3-7层次分析法问卷(2).docx	舒适度指标层	Comfort indicators	D1遮荫与避雨能力	D5空间尺度适宜	D1	D5	D1	D5	遮荫与避雨能力	Shading and rain shelter capacity	空间尺度适宜	Appropriateness of spatial scale	8	left_more_important	8
E03	GYH-2026-3-7层次分析法问卷(2).docx	舒适度指标层	Comfort indicators	D1遮荫与避雨能力	D6厕所可达与维护	D1	D6	D1	D6	遮荫与避雨能力	Shading and rain shelter capacity	厕所可达与维护	Toilet accessibility and maintenance	3	left_more_important	3
E03	GYH-2026-3-7层次分析法问卷(2).docx	舒适度指标层	Comfort indicators	D2座椅舒适性与适老性	D3热环境舒适	D2	D3	D2	D3	座椅舒适性与适老性	Seating comfort and age-friendliness	热环境舒适	Thermal comfort	1/2	right_more_important	0.5
E03	GYH-2026-3-7层次分析法问卷(2).docx	舒适度指标层	Comfort indicators	D2座椅舒适性与适老性	D4声环境舒适	D2	D4	D2	D4	座椅舒适性与适老性	Seating comfort and age-friendliness	声环境舒适	Acoustic comfort	4	left_more_important	4
E03	GYH-2026-3-7层次分析法问卷(2).docx	舒适度指标层	Comfort indicators	D2座椅舒适性与适老性	D5空间尺度适宜	D2	D5	D2	D5	座椅舒适性与适老性	Seating comfort and age-friendliness	空间尺度适宜	Appropriateness of spatial scale	1/6	right_more_important	0.166667
E03	GYH-2026-3-7层次分析法问卷(2).docx	舒适度指标层	Comfort indicators	D2座椅舒适性与适老性	D6厕所可达与维护	D2	D6	D2	D6	座椅舒适性与适老性	Seating comfort and age-friendliness	厕所可达与维护	Toilet accessibility and maintenance	6	left_more_important	6
E03	GYH-2026-3-7层次分析法问卷(2).docx	舒适度指标层	Comfort indicators	D3热环境舒适	D4声环境舒适	D3	D4	D3	D4	热环境舒适	Thermal comfort	声环境舒适	Acoustic comfort	1/2	right_more_important	0.5
E03	GYH-2026-3-7层次分析法问卷(2).docx	舒适度指标层	Comfort indicators	D3热环境舒适	D5空间尺度适宜	D3	D5	D3	D5	热环境舒适	Thermal comfort	空间尺度适宜	Appropriateness of spatial scale	1/6	right_more_important	0.166667
E03	GYH-2026-3-7层次分析法问卷(2).docx	舒适度指标层	Comfort indicators	D3热环境舒适	D6厕所可达与维护	D3	D6	D3	D6	热环境舒适	Thermal comfort	厕所可达与维护	Toilet accessibility and maintenance	1/4	right_more_important	0.25
E03	GYH-2026-3-7层次分析法问卷(2).docx	舒适度指标层	Comfort indicators	D4声环境舒适	D5空间尺度适宜	D4	D5	D4	D5	声环境舒适	Acoustic comfort	空间尺度适宜	Appropriateness of spatial scale	1/9	right_more_important	0.111111
E03	GYH-2026-3-7层次分析法问卷(2).docx	舒适度指标层	Comfort indicators	D4声环境舒适	D6厕所可达与维护	D4	D6	D4	D6	声环境舒适	Acoustic comfort	厕所可达与维护	Toilet accessibility and maintenance	1/5	right_more_important	0.2
E03	GYH-2026-3-7层次分析法问卷(2).docx	舒适度指标层	Comfort indicators	D5空间尺度适宜	D6厕所可达与维护	D5	D6	D5	D6	空间尺度适宜	Appropriateness of spatial scale	厕所可达与维护	Toilet accessibility and maintenance	7	left_more_important	7
E03	GYH-2026-3-7层次分析法问卷(2).docx	安全性指标层	Safety indicators	E1照明充足	E2可视性	E1	E2	E1	E2	照明充足	Adequate lighting	可视性	Visibility	1	equal	1
E03	GYH-2026-3-7层次分析法问卷(2).docx	安全性指标层	Safety indicators	E1照明充足	E3园内道路安全	E1	E3	E1	E3	照明充足	Adequate lighting	园内道路安全	Safety of internal pathways	1/7	right_more_important	0.142857
E03	GYH-2026-3-7层次分析法问卷(2).docx	安全性指标层	Safety indicators	E1照明充足	E4园外交通安全	E1	E4	E1	E4	照明充足	Adequate lighting	园外交通安全	External traffic safety	1/6	right_more_important	0.166667
E03	GYH-2026-3-7层次分析法问卷(2).docx	安全性指标层	Safety indicators	E1照明充足	E5设施安全	E1	E5	E1	E5	照明充足	Adequate lighting	设施安全	Facility safety	1/5	right_more_important	0.2
E03	GYH-2026-3-7层次分析法问卷(2).docx	安全性指标层	Safety indicators	E1照明充足	E6秩序维护	E1	E6	E1	E6	照明充足	Adequate lighting	秩序维护	Order maintenance	1/6	right_more_important	0.166667
E03	GYH-2026-3-7层次分析法问卷(2).docx	安全性指标层	Safety indicators	E2可视性	E3园内道路安全	E2	E3	E2	E3	可视性	Visibility	园内道路安全	Safety of internal pathways	1/9	right_more_important	0.111111
E03	GYH-2026-3-7层次分析法问卷(2).docx	安全性指标层	Safety indicators	E2可视性	E4园外交通安全	E2	E4	E2	E4	可视性	Visibility	园外交通安全	External traffic safety	1/8	right_more_important	0.125
E03	GYH-2026-3-7层次分析法问卷(2).docx	安全性指标层	Safety indicators	E2可视性	E5设施安全	E2	E5	E2	E5	可视性	Visibility	设施安全	Facility safety	1/7	right_more_important	0.142857
E03	GYH-2026-3-7层次分析法问卷(2).docx	安全性指标层	Safety indicators	E2可视性	E6秩序维护	E2	E6	E2	E6	可视性	Visibility	秩序维护	Order maintenance	1/6	right_more_important	0.166667
E03	GYH-2026-3-7层次分析法问卷(2).docx	安全性指标层	Safety indicators	E3园内道路安全	E4园外交通安全	E3	E4	E3	E4	园内道路安全	Safety of internal pathways	园外交通安全	External traffic safety	9	left_more_important	9
E03	GYH-2026-3-7层次分析法问卷(2).docx	安全性指标层	Safety indicators	E3园内道路安全	E5设施安全	E3	E5	E3	E5	园内道路安全	Safety of internal pathways	设施安全	Facility safety	1/6	right_more_important	0.166667
E03	GYH-2026-3-7层次分析法问卷(2).docx	安全性指标层	Safety indicators	E3园内道路安全	E6秩序维护	E3	E6	E3	E6	园内道路安全	Safety of internal pathways	秩序维护	Order maintenance	1/5	right_more_important	0.2
E03	GYH-2026-3-7层次分析法问卷(2).docx	安全性指标层	Safety indicators	E4园外交通安全	E5设施安全	E4	E5	E4	E5	园外交通安全	External traffic safety	设施安全	Facility safety	1/9	right_more_important	0.111111
E03	GYH-2026-3-7层次分析法问卷(2).docx	安全性指标层	Safety indicators	E4园外交通安全	E6秩序维护	E4	E6	E4	E6	园外交通安全	External traffic safety	秩序维护	Order maintenance	1/7	right_more_important	0.142857
E03	GYH-2026-3-7层次分析法问卷(2).docx	安全性指标层	Safety indicators	E5设施安全	E6秩序维护	E5	E6	E5	E6	设施安全	Facility safety	秩序维护	Order maintenance	4	left_more_important	4
E04	HYL 2026.3.6(2).docx	准则层	Criterion level	A流动性	B丰富度	A	B	A	B	流动性	Mobility	丰富度	Richness	5	left_more_important	5
E04	HYL 2026.3.6(2).docx	准则层	Criterion level	A流动性	C吸引力	A	C	A	C	流动性	Mobility	吸引力	Attractiveness	6	left_more_important	6
E04	HYL 2026.3.6(2).docx	准则层	Criterion level	A流动性	D舒适度	A	D	A	D	流动性	Mobility	舒适度	Comfort	1/6	right_more_important	0.166667
E04	HYL 2026.3.6(2).docx	准则层	Criterion level	A流动性	E安全性	A	E	A	E	流动性	Mobility	安全性	Safety	1/9	right_more_important	0.111111
E04	HYL 2026.3.6(2).docx	准则层	Criterion level	B丰富度	C吸引力	B	C	B	C	丰富度	Richness	吸引力	Attractiveness	1	equal	1
E04	HYL 2026.3.6(2).docx	准则层	Criterion level	B丰富度	D舒适度	B	D	B	D	丰富度	Richness	舒适度	Comfort	1/5	right_more_important	0.2
E04	HYL 2026.3.6(2).docx	准则层	Criterion level	B丰富度	E安全性	B	E	B	E	丰富度	Richness	安全性	Safety	1/9	right_more_important	0.111111
E04	HYL 2026.3.6(2).docx	准则层	Criterion level	C吸引力	D舒适度	C	D	C	D	吸引力	Attractiveness	舒适度	Comfort	1/7	right_more_important	0.142857
E04	HYL 2026.3.6(2).docx	准则层	Criterion level	C吸引力	E安全性	C	E	C	E	吸引力	Attractiveness	安全性	Safety	1/9	right_more_important	0.111111
E04	HYL 2026.3.6(2).docx	准则层	Criterion level	D舒适度	E安全性	D	E	D	E	舒适度	Comfort	安全性	Safety	1/9	right_more_important	0.111111
E04	HYL 2026.3.6(2).docx	流动性指标层	Mobility indicators	A1人行道通行性	A2十分钟可达	A1	A2	A1	A2	人行道通行性	Pedestrian path walkability	十分钟可达	10-minute walking accessibility	6	left_more_important	6
E04	HYL 2026.3.6(2).docx	流动性指标层	Mobility indicators	A1人行道通行性	A3路面平整易行	A1	A3	A1	A3	人行道通行性	Pedestrian path walkability	路面平整易行	Pavement evenness and ease of walking	1	equal	1
E04	HYL 2026.3.6(2).docx	流动性指标层	Mobility indicators	A1人行道通行性	A4内部步行线路连续	A1	A4	A1	A4	人行道通行性	Pedestrian path walkability	内部步行线路连续	Continuity of internal walking routes	3	left_more_important	3
E04	HYL 2026.3.6(2).docx	流动性指标层	Mobility indicators	A1人行道通行性	A6运动场地	A1	A6	A1	A6	人行道通行性	Pedestrian path walkability	运动场地	Availability of activity spaces	5	left_more_important	5
E04	HYL 2026.3.6(2).docx	流动性指标层	Mobility indicators	A2十分钟可达	A3路面平整易行	A2	A3	A2	A3	十分钟可达	10-minute walking accessibility	路面平整易行	Pavement evenness and ease of walking	1/5	right_more_important	0.2
E04	HYL 2026.3.6(2).docx	流动性指标层	Mobility indicators	A2十分钟可达	A4内部步行线路连续	A2	A4	A2	A4	十分钟可达	10-minute walking accessibility	内部步行线路连续	Continuity of internal walking routes	3	left_more_important	3
E04	HYL 2026.3.6(2).docx	流动性指标层	Mobility indicators	A2十分钟可达	A6运动场地	A2	A6	A2	A6	十分钟可达	10-minute walking accessibility	运动场地	Availability of activity spaces	5	left_more_important	5
E04	HYL 2026.3.6(2).docx	流动性指标层	Mobility indicators	A3路面平整易行	A4内部步行线路连续	A3	A4	A3	A4	路面平整易行	Pavement evenness and ease of walking	内部步行线路连续	Continuity of internal walking routes	3	left_more_important	3
E04	HYL 2026.3.6(2).docx	流动性指标层	Mobility indicators	A3路面平整易行	A6运动场地	A3	A6	A3	A6	路面平整易行	Pavement evenness and ease of walking	运动场地	Availability of activity spaces	6	left_more_important	6
E04	HYL 2026.3.6(2).docx	流动性指标层	Mobility indicators	A4内部步行线路连续	A6运动场地	A4	A6	A4	A6	内部步行线路连续	Continuity of internal walking routes	运动场地	Availability of activity spaces	2	left_more_important	2
E04	HYL 2026.3.6(2).docx	丰富度指标层	Richness indicators	B1空间类型丰富度	B2设施类型多样性	B1	B2	B3	B4	空间类型丰富度	Diversity of spatial types	设施类型多样性	Diversity of facility types	1/4	right_more_important	0.25
E04	HYL 2026.3.6(2).docx	吸引力指标层	Attractiveness indicators	C1景观宜人性	C2蓝绿特征	C1	C2	C1	C2	景观宜人性	Scenic pleasantness	蓝绿特征	Blue–green landscape characteristics	1	equal	1
E04	HYL 2026.3.6(2).docx	吸引力指标层	Attractiveness indicators	C1景观宜人性	C3环境整洁与维护	C1	C3	C1	C3	景观宜人性	Scenic pleasantness	环境整洁与维护	Environmental cleanliness and maintenance	1/7	right_more_important	0.142857
E04	HYL 2026.3.6(2).docx	吸引力指标层	Attractiveness indicators	C1景观宜人性	C4可进入性	C1	C4	C1	C4	景观宜人性	Scenic pleasantness	可进入性	Accessibility for entry and use	3	left_more_important	3
E04	HYL 2026.3.6(2).docx	吸引力指标层	Attractiveness indicators	C1景观宜人性	C5活动可参与	C1	C5	C1	C5	景观宜人性	Scenic pleasantness	活动可参与	Opportunities for activity participation	5	left_more_important	5
E04	HYL 2026.3.6(2).docx	吸引力指标层	Attractiveness indicators	C1景观宜人性	C6再访意愿	C1	C6	C1	C6	景观宜人性	Scenic pleasantness	再访意愿	Revisit intention	4	left_more_important	4
E04	HYL 2026.3.6(2).docx	吸引力指标层	Attractiveness indicators	C2蓝绿特征	C3环境整洁与维护	C2	C3	C2	C3	蓝绿特征	Blue–green landscape characteristics	环境整洁与维护	Environmental cleanliness and maintenance	1/8	right_more_important	0.125
E04	HYL 2026.3.6(2).docx	吸引力指标层	Attractiveness indicators	C2蓝绿特征	C4可进入性	C2	C4	C2	C4	蓝绿特征	Blue–green landscape characteristics	可进入性	Accessibility for entry and use	4	left_more_important	4
E04	HYL 2026.3.6(2).docx	吸引力指标层	Attractiveness indicators	C2蓝绿特征	C5活动可参与	C2	C5	C2	C5	蓝绿特征	Blue–green landscape characteristics	活动可参与	Opportunities for activity participation	4	left_more_important	4
E04	HYL 2026.3.6(2).docx	吸引力指标层	Attractiveness indicators	C2蓝绿特征	C6再访意愿	C2	C6	C2	C6	蓝绿特征	Blue–green landscape characteristics	再访意愿	Revisit intention	5	left_more_important	5
E04	HYL 2026.3.6(2).docx	吸引力指标层	Attractiveness indicators	C3环境整洁与维护	C4可进入性	C3	C4	C3	C4	环境整洁与维护	Environmental cleanliness and maintenance	可进入性	Accessibility for entry and use	8	left_more_important	8
E04	HYL 2026.3.6(2).docx	吸引力指标层	Attractiveness indicators	C3环境整洁与维护	C5活动可参与	C3	C5	C3	C5	环境整洁与维护	Environmental cleanliness and maintenance	活动可参与	Opportunities for activity participation	8	left_more_important	8
E04	HYL 2026.3.6(2).docx	吸引力指标层	Attractiveness indicators	C3环境整洁与维护	C6再访意愿	C3	C6	C3	C6	环境整洁与维护	Environmental cleanliness and maintenance	再访意愿	Revisit intention	8	left_more_important	8
E04	HYL 2026.3.6(2).docx	吸引力指标层	Attractiveness indicators	C4可进入性	C5活动可参与	C4	C5	C4	C5	可进入性	Accessibility for entry and use	活动可参与	Opportunities for activity participation	2	left_more_important	2
E04	HYL 2026.3.6(2).docx	吸引力指标层	Attractiveness indicators	C4可进入性	C6再访意愿	C4	C6	C4	C6	可进入性	Accessibility for entry and use	再访意愿	Revisit intention	3	left_more_important	3
E04	HYL 2026.3.6(2).docx	吸引力指标层	Attractiveness indicators	C5活动可参与	C6再访意愿	C5	C6	C5	C6	活动可参与	Opportunities for activity participation	再访意愿	Revisit intention	1	equal	1
E04	HYL 2026.3.6(2).docx	舒适度指标层	Comfort indicators	D1遮荫与避雨能力	D2座椅舒适性与适老性	D1	D2	D1	D2	遮荫与避雨能力	Shading and rain shelter capacity	座椅舒适性与适老性	Seating comfort and age-friendliness	9	left_more_important	9
E04	HYL 2026.3.6(2).docx	舒适度指标层	Comfort indicators	D1遮荫与避雨能力	D3热环境舒适	D1	D3	D1	D3	遮荫与避雨能力	Shading and rain shelter capacity	热环境舒适	Thermal comfort	8	left_more_important	8
E04	HYL 2026.3.6(2).docx	舒适度指标层	Comfort indicators	D1遮荫与避雨能力	D4声环境舒适	D1	D4	D1	D4	遮荫与避雨能力	Shading and rain shelter capacity	声环境舒适	Acoustic comfort	8	left_more_important	8
E04	HYL 2026.3.6(2).docx	舒适度指标层	Comfort indicators	D1遮荫与避雨能力	D5空间尺度适宜	D1	D5	D1	D5	遮荫与避雨能力	Shading and rain shelter capacity	空间尺度适宜	Appropriateness of spatial scale	1	equal	1
E04	HYL 2026.3.6(2).docx	舒适度指标层	Comfort indicators	D1遮荫与避雨能力	D6厕所可达与维护	D1	D6	D1	D6	遮荫与避雨能力	Shading and rain shelter capacity	厕所可达与维护	Toilet accessibility and maintenance	7	left_more_important	7
E04	HYL 2026.3.6(2).docx	舒适度指标层	Comfort indicators	D2座椅舒适性与适老性	D3热环境舒适	D2	D3	D2	D3	座椅舒适性与适老性	Seating comfort and age-friendliness	热环境舒适	Thermal comfort	6	left_more_important	6
E04	HYL 2026.3.6(2).docx	舒适度指标层	Comfort indicators	D2座椅舒适性与适老性	D4声环境舒适	D2	D4	D2	D4	座椅舒适性与适老性	Seating comfort and age-friendliness	声环境舒适	Acoustic comfort	4	left_more_important	4
E04	HYL 2026.3.6(2).docx	舒适度指标层	Comfort indicators	D2座椅舒适性与适老性	D5空间尺度适宜	D2	D5	D2	D5	座椅舒适性与适老性	Seating comfort and age-friendliness	空间尺度适宜	Appropriateness of spatial scale	1	equal	1
E04	HYL 2026.3.6(2).docx	舒适度指标层	Comfort indicators	D2座椅舒适性与适老性	D6厕所可达与维护	D2	D6	D2	D6	座椅舒适性与适老性	Seating comfort and age-friendliness	厕所可达与维护	Toilet accessibility and maintenance	5	left_more_important	5
E04	HYL 2026.3.6(2).docx	舒适度指标层	Comfort indicators	D3热环境舒适	D4声环境舒适	D3	D4	D3	D4	热环境舒适	Thermal comfort	声环境舒适	Acoustic comfort	1	equal	1
E04	HYL 2026.3.6(2).docx	舒适度指标层	Comfort indicators	D3热环境舒适	D5空间尺度适宜	D3	D5	D3	D5	热环境舒适	Thermal comfort	空间尺度适宜	Appropriateness of spatial scale	1/2	right_more_important	0.5
E04	HYL 2026.3.6(2).docx	舒适度指标层	Comfort indicators	D3热环境舒适	D6厕所可达与维护	D3	D6	D3	D6	热环境舒适	Thermal comfort	厕所可达与维护	Toilet accessibility and maintenance	4	left_more_important	4
E04	HYL 2026.3.6(2).docx	舒适度指标层	Comfort indicators	D4声环境舒适	D5空间尺度适宜	D4	D5	D4	D5	声环境舒适	Acoustic comfort	空间尺度适宜	Appropriateness of spatial scale	1/3	right_more_important	0.333333
E04	HYL 2026.3.6(2).docx	舒适度指标层	Comfort indicators	D4声环境舒适	D6厕所可达与维护	D4	D6	D4	D6	声环境舒适	Acoustic comfort	厕所可达与维护	Toilet accessibility and maintenance	5	left_more_important	5
E04	HYL 2026.3.6(2).docx	舒适度指标层	Comfort indicators	D5空间尺度适宜	D6厕所可达与维护	D5	D6	D5	D6	空间尺度适宜	Appropriateness of spatial scale	厕所可达与维护	Toilet accessibility and maintenance	6	left_more_important	6
E04	HYL 2026.3.6(2).docx	安全性指标层	Safety indicators	E1照明充足	E2可视性	E1	E2	E1	E2	照明充足	Adequate lighting	可视性	Visibility	2	left_more_important	2
E04	HYL 2026.3.6(2).docx	安全性指标层	Safety indicators	E1照明充足	E3园内道路安全	E1	E3	E1	E3	照明充足	Adequate lighting	园内道路安全	Safety of internal pathways	1	equal	1
E04	HYL 2026.3.6(2).docx	安全性指标层	Safety indicators	E1照明充足	E4园外交通安全	E1	E4	E1	E4	照明充足	Adequate lighting	园外交通安全	External traffic safety	1/3	right_more_important	0.333333
E04	HYL 2026.3.6(2).docx	安全性指标层	Safety indicators	E1照明充足	E5设施安全	E1	E5	E1	E5	照明充足	Adequate lighting	设施安全	Facility safety	1/4	right_more_important	0.25
E04	HYL 2026.3.6(2).docx	安全性指标层	Safety indicators	E1照明充足	E6秩序维护	E1	E6	E1	E6	照明充足	Adequate lighting	秩序维护	Order maintenance	1/7	right_more_important	0.142857
E04	HYL 2026.3.6(2).docx	安全性指标层	Safety indicators	E2可视性	E3园内道路安全	E2	E3	E2	E3	可视性	Visibility	园内道路安全	Safety of internal pathways	1/5	right_more_important	0.2
E04	HYL 2026.3.6(2).docx	安全性指标层	Safety indicators	E2可视性	E4园外交通安全	E2	E4	E2	E4	可视性	Visibility	园外交通安全	External traffic safety	1/8	right_more_important	0.125
E04	HYL 2026.3.6(2).docx	安全性指标层	Safety indicators	E2可视性	E5设施安全	E2	E5	E2	E5	可视性	Visibility	设施安全	Facility safety	1/3	right_more_important	0.333333
E04	HYL 2026.3.6(2).docx	安全性指标层	Safety indicators	E2可视性	E6秩序维护	E2	E6	E2	E6	可视性	Visibility	秩序维护	Order maintenance	1/8	right_more_important	0.125
E04	HYL 2026.3.6(2).docx	安全性指标层	Safety indicators	E3园内道路安全	E4园外交通安全	E3	E4	E3	E4	园内道路安全	Safety of internal pathways	园外交通安全	External traffic safety	1/7	right_more_important	0.142857
E04	HYL 2026.3.6(2).docx	安全性指标层	Safety indicators	E3园内道路安全	E5设施安全	E3	E5	E3	E5	园内道路安全	Safety of internal pathways	设施安全	Facility safety	2	left_more_important	2
E04	HYL 2026.3.6(2).docx	安全性指标层	Safety indicators	E3园内道路安全	E6秩序维护	E3	E6	E3	E6	园内道路安全	Safety of internal pathways	秩序维护	Order maintenance	1	equal	1
E04	HYL 2026.3.6(2).docx	安全性指标层	Safety indicators	E4园外交通安全	E5设施安全	E4	E5	E4	E5	园外交通安全	External traffic safety	设施安全	Facility safety	6	left_more_important	6
E04	HYL 2026.3.6(2).docx	安全性指标层	Safety indicators	E4园外交通安全	E6秩序维护	E4	E6	E4	E6	园外交通安全	External traffic safety	秩序维护	Order maintenance	7	left_more_important	7
E04	HYL 2026.3.6(2).docx	安全性指标层	Safety indicators	E5设施安全	E6秩序维护	E5	E6	E5	E6	设施安全	Facility safety	秩序维护	Order maintenance	1/5	right_more_important	0.2
E05	LY-3-6-(2).docx	准则层	Criterion level	A流动性	B丰富度	A	B	A	B	流动性	Mobility	丰富度	Richness	5	left_more_important	5
E05	LY-3-6-(2).docx	准则层	Criterion level	A流动性	C吸引力	A	C	A	C	流动性	Mobility	吸引力	Attractiveness	5	left_more_important	5
E05	LY-3-6-(2).docx	准则层	Criterion level	A流动性	D舒适度	A	D	A	D	流动性	Mobility	舒适度	Comfort	2	left_more_important	2
E05	LY-3-6-(2).docx	准则层	Criterion level	A流动性	E安全性	A	E	A	E	流动性	Mobility	安全性	Safety	1/7	right_more_important	0.142857
E05	LY-3-6-(2).docx	准则层	Criterion level	B丰富度	C吸引力	B	C	B	C	丰富度	Richness	吸引力	Attractiveness	1/3	right_more_important	0.333333
E05	LY-3-6-(2).docx	准则层	Criterion level	B丰富度	D舒适度	B	D	B	D	丰富度	Richness	舒适度	Comfort	1/5	right_more_important	0.2
E05	LY-3-6-(2).docx	准则层	Criterion level	B丰富度	E安全性	B	E	B	E	丰富度	Richness	安全性	Safety	1/8	right_more_important	0.125
E05	LY-3-6-(2).docx	准则层	Criterion level	C吸引力	D舒适度	C	D	C	D	吸引力	Attractiveness	舒适度	Comfort	1/2	right_more_important	0.5
E05	LY-3-6-(2).docx	准则层	Criterion level	C吸引力	E安全性	C	E	C	E	吸引力	Attractiveness	安全性	Safety	1/9	right_more_important	0.111111
E05	LY-3-6-(2).docx	准则层	Criterion level	D舒适度	E安全性	D	E	D	E	舒适度	Comfort	安全性	Safety	1/4	right_more_important	0.25
E05	LY-3-6-(2).docx	流动性指标层	Mobility indicators	A1人行道通行性	A2十分钟可达	A1	A2	A1	A2	人行道通行性	Pedestrian path walkability	十分钟可达	10-minute walking accessibility	5	left_more_important	5
E05	LY-3-6-(2).docx	流动性指标层	Mobility indicators	A1人行道通行性	A3路面平整易行	A1	A3	A1	A3	人行道通行性	Pedestrian path walkability	路面平整易行	Pavement evenness and ease of walking	1	equal	1
E05	LY-3-6-(2).docx	流动性指标层	Mobility indicators	A1人行道通行性	A4内部步行线路连续	A1	A4	A1	A4	人行道通行性	Pedestrian path walkability	内部步行线路连续	Continuity of internal walking routes	4	left_more_important	4
E05	LY-3-6-(2).docx	流动性指标层	Mobility indicators	A1人行道通行性	A6运动场地	A1	A6	A1	A6	人行道通行性	Pedestrian path walkability	运动场地	Availability of activity spaces	7	left_more_important	7
E05	LY-3-6-(2).docx	流动性指标层	Mobility indicators	A2十分钟可达	A3路面平整易行	A2	A3	A2	A3	十分钟可达	10-minute walking accessibility	路面平整易行	Pavement evenness and ease of walking	1/5	right_more_important	0.2
E05	LY-3-6-(2).docx	流动性指标层	Mobility indicators	A2十分钟可达	A4内部步行线路连续	A2	A4	A2	A4	十分钟可达	10-minute walking accessibility	内部步行线路连续	Continuity of internal walking routes	1/6	right_more_important	0.166667
E05	LY-3-6-(2).docx	流动性指标层	Mobility indicators	A2十分钟可达	A6运动场地	A2	A6	A2	A6	十分钟可达	10-minute walking accessibility	运动场地	Availability of activity spaces	8	left_more_important	8
E05	LY-3-6-(2).docx	流动性指标层	Mobility indicators	A3路面平整易行	A4内部步行线路连续	A3	A4	A3	A4	路面平整易行	Pavement evenness and ease of walking	内部步行线路连续	Continuity of internal walking routes	6	left_more_important	6
E05	LY-3-6-(2).docx	流动性指标层	Mobility indicators	A3路面平整易行	A6运动场地	A3	A6	A3	A6	路面平整易行	Pavement evenness and ease of walking	运动场地	Availability of activity spaces	6	left_more_important	6
E05	LY-3-6-(2).docx	流动性指标层	Mobility indicators	A4内部步行线路连续	A6运动场地	A4	A6	A4	A6	内部步行线路连续	Continuity of internal walking routes	运动场地	Availability of activity spaces	8	left_more_important	8
E05	LY-3-6-(2).docx	丰富度指标层	Richness indicators	B1空间类型丰富度	B2设施类型多样性	B1	B2	B3	B4	空间类型丰富度	Diversity of spatial types	设施类型多样性	Diversity of facility types	6	left_more_important	6
E05	LY-3-6-(2).docx	吸引力指标层	Attractiveness indicators	C1景观宜人性	C2蓝绿特征	C1	C2	C1	C2	景观宜人性	Scenic pleasantness	蓝绿特征	Blue–green landscape characteristics	7	left_more_important	7
E05	LY-3-6-(2).docx	吸引力指标层	Attractiveness indicators	C1景观宜人性	C3环境整洁与维护	C1	C3	C1	C3	景观宜人性	Scenic pleasantness	环境整洁与维护	Environmental cleanliness and maintenance	1/9	right_more_important	0.111111
E05	LY-3-6-(2).docx	吸引力指标层	Attractiveness indicators	C1景观宜人性	C4可进入性	C1	C4	C1	C4	景观宜人性	Scenic pleasantness	可进入性	Accessibility for entry and use	1/8	right_more_important	0.125
E05	LY-3-6-(2).docx	吸引力指标层	Attractiveness indicators	C1景观宜人性	C5活动可参与	C1	C5	C1	C5	景观宜人性	Scenic pleasantness	活动可参与	Opportunities for activity participation	1/5	right_more_important	0.2
E05	LY-3-6-(2).docx	吸引力指标层	Attractiveness indicators	C1景观宜人性	C6再访意愿	C1	C6	C1	C6	景观宜人性	Scenic pleasantness	再访意愿	Revisit intention	1/6	right_more_important	0.166667
E05	LY-3-6-(2).docx	吸引力指标层	Attractiveness indicators	C2蓝绿特征	C3环境整洁与维护	C2	C3	C2	C3	蓝绿特征	Blue–green landscape characteristics	环境整洁与维护	Environmental cleanliness and maintenance	1/8	right_more_important	0.125
E05	LY-3-6-(2).docx	吸引力指标层	Attractiveness indicators	C2蓝绿特征	C4可进入性	C2	C4	C2	C4	蓝绿特征	Blue–green landscape characteristics	可进入性	Accessibility for entry and use	1/9	right_more_important	0.111111
E05	LY-3-6-(2).docx	吸引力指标层	Attractiveness indicators	C2蓝绿特征	C5活动可参与	C2	C5	C2	C5	蓝绿特征	Blue–green landscape characteristics	活动可参与	Opportunities for activity participation	1/7	right_more_important	0.142857
E05	LY-3-6-(2).docx	吸引力指标层	Attractiveness indicators	C2蓝绿特征	C6再访意愿	C2	C6	C2	C6	蓝绿特征	Blue–green landscape characteristics	再访意愿	Revisit intention	1/5	right_more_important	0.2
E05	LY-3-6-(2).docx	吸引力指标层	Attractiveness indicators	C3环境整洁与维护	C4可进入性	C3	C4	C3	C4	环境整洁与维护	Environmental cleanliness and maintenance	可进入性	Accessibility for entry and use	1	equal	1
E05	LY-3-6-(2).docx	吸引力指标层	Attractiveness indicators	C3环境整洁与维护	C5活动可参与	C3	C5	C3	C5	环境整洁与维护	Environmental cleanliness and maintenance	活动可参与	Opportunities for activity participation	4	left_more_important	4
E05	LY-3-6-(2).docx	吸引力指标层	Attractiveness indicators	C3环境整洁与维护	C6再访意愿	C3	C6	C3	C6	环境整洁与维护	Environmental cleanliness and maintenance	再访意愿	Revisit intention	4	left_more_important	4
E05	LY-3-6-(2).docx	吸引力指标层	Attractiveness indicators	C4可进入性	C5活动可参与	C4	C5	C4	C5	可进入性	Accessibility for entry and use	活动可参与	Opportunities for activity participation	8	left_more_important	8
E05	LY-3-6-(2).docx	吸引力指标层	Attractiveness indicators	C4可进入性	C6再访意愿	C4	C6	C4	C6	可进入性	Accessibility for entry and use	再访意愿	Revisit intention	7	left_more_important	7
E05	LY-3-6-(2).docx	吸引力指标层	Attractiveness indicators	C5活动可参与	C6再访意愿	C5	C6	C5	C6	活动可参与	Opportunities for activity participation	再访意愿	Revisit intention	1/4	right_more_important	0.25
E05	LY-3-6-(2).docx	舒适度指标层	Comfort indicators	D1遮荫与避雨能力	D2座椅舒适性与适老性	D1	D2	D1	D2	遮荫与避雨能力	Shading and rain shelter capacity	座椅舒适性与适老性	Seating comfort and age-friendliness	5	left_more_important	5
E05	LY-3-6-(2).docx	舒适度指标层	Comfort indicators	D1遮荫与避雨能力	D3热环境舒适	D1	D3	D1	D3	遮荫与避雨能力	Shading and rain shelter capacity	热环境舒适	Thermal comfort	8	left_more_important	8
E05	LY-3-6-(2).docx	舒适度指标层	Comfort indicators	D1遮荫与避雨能力	D4声环境舒适	D1	D4	D1	D4	遮荫与避雨能力	Shading and rain shelter capacity	声环境舒适	Acoustic comfort	9	left_more_important	9
E05	LY-3-6-(2).docx	舒适度指标层	Comfort indicators	D1遮荫与避雨能力	D5空间尺度适宜	D1	D5	D1	D5	遮荫与避雨能力	Shading and rain shelter capacity	空间尺度适宜	Appropriateness of spatial scale	1	equal	1
E05	LY-3-6-(2).docx	舒适度指标层	Comfort indicators	D1遮荫与避雨能力	D6厕所可达与维护	D1	D6	D1	D6	遮荫与避雨能力	Shading and rain shelter capacity	厕所可达与维护	Toilet accessibility and maintenance	1/3	right_more_important	0.333333
E05	LY-3-6-(2).docx	舒适度指标层	Comfort indicators	D2座椅舒适性与适老性	D3热环境舒适	D2	D3	D2	D3	座椅舒适性与适老性	Seating comfort and age-friendliness	热环境舒适	Thermal comfort	7	left_more_important	7
E05	LY-3-6-(2).docx	舒适度指标层	Comfort indicators	D2座椅舒适性与适老性	D4声环境舒适	D2	D4	D2	D4	座椅舒适性与适老性	Seating comfort and age-friendliness	声环境舒适	Acoustic comfort	7	left_more_important	7
E05	LY-3-6-(2).docx	舒适度指标层	Comfort indicators	D2座椅舒适性与适老性	D5空间尺度适宜	D2	D5	D2	D5	座椅舒适性与适老性	Seating comfort and age-friendliness	空间尺度适宜	Appropriateness of spatial scale	1/5	right_more_important	0.2
E05	LY-3-6-(2).docx	舒适度指标层	Comfort indicators	D2座椅舒适性与适老性	D6厕所可达与维护	D2	D6	D2	D6	座椅舒适性与适老性	Seating comfort and age-friendliness	厕所可达与维护	Toilet accessibility and maintenance	1/7	right_more_important	0.142857
E05	LY-3-6-(2).docx	舒适度指标层	Comfort indicators	D3热环境舒适	D4声环境舒适	D3	D4	D3	D4	热环境舒适	Thermal comfort	声环境舒适	Acoustic comfort	5	left_more_important	5
E05	LY-3-6-(2).docx	舒适度指标层	Comfort indicators	D3热环境舒适	D5空间尺度适宜	D3	D5	D3	D5	热环境舒适	Thermal comfort	空间尺度适宜	Appropriateness of spatial scale	1/5	right_more_important	0.2
E05	LY-3-6-(2).docx	舒适度指标层	Comfort indicators	D3热环境舒适	D6厕所可达与维护	D3	D6	D3	D6	热环境舒适	Thermal comfort	厕所可达与维护	Toilet accessibility and maintenance	1/9	right_more_important	0.111111
E05	LY-3-6-(2).docx	舒适度指标层	Comfort indicators	D4声环境舒适	D5空间尺度适宜	D4	D5	D4	D5	声环境舒适	Acoustic comfort	空间尺度适宜	Appropriateness of spatial scale	1/7	right_more_important	0.142857
E05	LY-3-6-(2).docx	舒适度指标层	Comfort indicators	D4声环境舒适	D6厕所可达与维护	D4	D6	D4	D6	声环境舒适	Acoustic comfort	厕所可达与维护	Toilet accessibility and maintenance	1/9	right_more_important	0.111111
E05	LY-3-6-(2).docx	舒适度指标层	Comfort indicators	D5空间尺度适宜	D6厕所可达与维护	D5	D6	D5	D6	空间尺度适宜	Appropriateness of spatial scale	厕所可达与维护	Toilet accessibility and maintenance	1/4	right_more_important	0.25
E05	LY-3-6-(2).docx	安全性指标层	Safety indicators	E1照明充足	E2可视性	E1	E2	E1	E2	照明充足	Adequate lighting	可视性	Visibility	1	equal	1
E05	LY-3-6-(2).docx	安全性指标层	Safety indicators	E1照明充足	E3园内道路安全	E1	E3	E1	E3	照明充足	Adequate lighting	园内道路安全	Safety of internal pathways	1/7	right_more_important	0.142857
E05	LY-3-6-(2).docx	安全性指标层	Safety indicators	E1照明充足	E4园外交通安全	E1	E4	E1	E4	照明充足	Adequate lighting	园外交通安全	External traffic safety	1/7	right_more_important	0.142857
E05	LY-3-6-(2).docx	安全性指标层	Safety indicators	E1照明充足	E5设施安全	E1	E5	E1	E5	照明充足	Adequate lighting	设施安全	Facility safety	1/9	right_more_important	0.111111
E05	LY-3-6-(2).docx	安全性指标层	Safety indicators	E1照明充足	E6秩序维护	E1	E6	E1	E6	照明充足	Adequate lighting	秩序维护	Order maintenance	1/5	right_more_important	0.2
E05	LY-3-6-(2).docx	安全性指标层	Safety indicators	E2可视性	E3园内道路安全	E2	E3	E2	E3	可视性	Visibility	园内道路安全	Safety of internal pathways	1/9	right_more_important	0.111111
E05	LY-3-6-(2).docx	安全性指标层	Safety indicators	E2可视性	E4园外交通安全	E2	E4	E2	E4	可视性	Visibility	园外交通安全	External traffic safety	1/9	right_more_important	0.111111
E05	LY-3-6-(2).docx	安全性指标层	Safety indicators	E2可视性	E5设施安全	E2	E5	E2	E5	可视性	Visibility	设施安全	Facility safety	1/9	right_more_important	0.111111
E05	LY-3-6-(2).docx	安全性指标层	Safety indicators	E2可视性	E6秩序维护	E2	E6	E2	E6	可视性	Visibility	秩序维护	Order maintenance	1/5	right_more_important	0.2
E05	LY-3-6-(2).docx	安全性指标层	Safety indicators	E3园内道路安全	E4园外交通安全	E3	E4	E3	E4	园内道路安全	Safety of internal pathways	园外交通安全	External traffic safety	1	equal	1
E05	LY-3-6-(2).docx	安全性指标层	Safety indicators	E3园内道路安全	E5设施安全	E3	E5	E3	E5	园内道路安全	Safety of internal pathways	设施安全	Facility safety	3	left_more_important	3
E05	LY-3-6-(2).docx	安全性指标层	Safety indicators	E3园内道路安全	E6秩序维护	E3	E6	E3	E6	园内道路安全	Safety of internal pathways	秩序维护	Order maintenance	3	left_more_important	3
E05	LY-3-6-(2).docx	安全性指标层	Safety indicators	E4园外交通安全	E5设施安全	E4	E5	E4	E5	园外交通安全	External traffic safety	设施安全	Facility safety	1	equal	1
E05	LY-3-6-(2).docx	安全性指标层	Safety indicators	E4园外交通安全	E6秩序维护	E4	E6	E4	E6	园外交通安全	External traffic safety	秩序维护	Order maintenance	4	left_more_important	4
E05	LY-3-6-(2).docx	安全性指标层	Safety indicators	E5设施安全	E6秩序维护	E5	E6	E5	E6	设施安全	Facility safety	秩序维护	Order maintenance	7	left_more_important	7
E06	Ly3-7(2).docx	准则层	Criterion level	A流动性	B丰富度	A	B	A	B	流动性	Mobility	丰富度	Richness	7	left_more_important	7
E06	Ly3-7(2).docx	准则层	Criterion level	A流动性	C吸引力	A	C	A	C	流动性	Mobility	吸引力	Attractiveness	4	left_more_important	4
E06	Ly3-7(2).docx	准则层	Criterion level	A流动性	D舒适度	A	D	A	D	流动性	Mobility	舒适度	Comfort	2	left_more_important	2
E06	Ly3-7(2).docx	准则层	Criterion level	A流动性	E安全性	A	E	A	E	流动性	Mobility	安全性	Safety	1/9	right_more_important	0.111111
E06	Ly3-7(2).docx	准则层	Criterion level	B丰富度	C吸引力	B	C	B	C	丰富度	Richness	吸引力	Attractiveness	6	left_more_important	6
E06	Ly3-7(2).docx	准则层	Criterion level	B丰富度	D舒适度	B	D	B	D	丰富度	Richness	舒适度	Comfort	1/5	right_more_important	0.2
E06	Ly3-7(2).docx	准则层	Criterion level	B丰富度	E安全性	B	E	B	E	丰富度	Richness	安全性	Safety	1/9	right_more_important	0.111111
E06	Ly3-7(2).docx	准则层	Criterion level	C吸引力	D舒适度	C	D	C	D	吸引力	Attractiveness	舒适度	Comfort	1/4	right_more_important	0.25
E06	Ly3-7(2).docx	准则层	Criterion level	C吸引力	E安全性	C	E	C	E	吸引力	Attractiveness	安全性	Safety	1/9	right_more_important	0.111111
E06	Ly3-7(2).docx	准则层	Criterion level	D舒适度	E安全性	D	E	D	E	舒适度	Comfort	安全性	Safety	1/9	right_more_important	0.111111
E06	Ly3-7(2).docx	流动性指标层	Mobility indicators	A1人行道通行性	A2十分钟可达	A1	A2	A1	A2	人行道通行性	Pedestrian path walkability	十分钟可达	10-minute walking accessibility	3	left_more_important	3
E06	Ly3-7(2).docx	流动性指标层	Mobility indicators	A1人行道通行性	A3路面平整易行	A1	A3	A1	A3	人行道通行性	Pedestrian path walkability	路面平整易行	Pavement evenness and ease of walking	1/5	right_more_important	0.2
E06	Ly3-7(2).docx	流动性指标层	Mobility indicators	A1人行道通行性	A4内部步行线路连续	A1	A4	A1	A4	人行道通行性	Pedestrian path walkability	内部步行线路连续	Continuity of internal walking routes	1/5	right_more_important	0.2
E06	Ly3-7(2).docx	流动性指标层	Mobility indicators	A1人行道通行性	A6运动场地	A1	A6	A1	A6	人行道通行性	Pedestrian path walkability	运动场地	Availability of activity spaces	5	left_more_important	5
E06	Ly3-7(2).docx	流动性指标层	Mobility indicators	A2十分钟可达	A3路面平整易行	A2	A3	A2	A3	十分钟可达	10-minute walking accessibility	路面平整易行	Pavement evenness and ease of walking	1/8	right_more_important	0.125
E06	Ly3-7(2).docx	流动性指标层	Mobility indicators	A2十分钟可达	A4内部步行线路连续	A2	A4	A2	A4	十分钟可达	10-minute walking accessibility	内部步行线路连续	Continuity of internal walking routes	1/2	right_more_important	0.5
E06	Ly3-7(2).docx	流动性指标层	Mobility indicators	A2十分钟可达	A6运动场地	A2	A6	A2	A6	十分钟可达	10-minute walking accessibility	运动场地	Availability of activity spaces	7	left_more_important	7
E06	Ly3-7(2).docx	流动性指标层	Mobility indicators	A3路面平整易行	A4内部步行线路连续	A3	A4	A3	A4	路面平整易行	Pavement evenness and ease of walking	内部步行线路连续	Continuity of internal walking routes	9	left_more_important	9
E06	Ly3-7(2).docx	流动性指标层	Mobility indicators	A3路面平整易行	A6运动场地	A3	A6	A3	A6	路面平整易行	Pavement evenness and ease of walking	运动场地	Availability of activity spaces	8	left_more_important	8
E06	Ly3-7(2).docx	流动性指标层	Mobility indicators	A4内部步行线路连续	A6运动场地	A4	A6	A4	A6	内部步行线路连续	Continuity of internal walking routes	运动场地	Availability of activity spaces	9	left_more_important	9
E06	Ly3-7(2).docx	丰富度指标层	Richness indicators	B1空间类型丰富度	B2设施类型多样性	B1	B2	B3	B4	空间类型丰富度	Diversity of spatial types	设施类型多样性	Diversity of facility types	5	left_more_important	5
E06	Ly3-7(2).docx	吸引力指标层	Attractiveness indicators	C1景观宜人性	C2蓝绿特征	C1	C2	C1	C2	景观宜人性	Scenic pleasantness	蓝绿特征	Blue–green landscape characteristics	8	left_more_important	8
E06	Ly3-7(2).docx	吸引力指标层	Attractiveness indicators	C1景观宜人性	C3环境整洁与维护	C1	C3	C1	C3	景观宜人性	Scenic pleasantness	环境整洁与维护	Environmental cleanliness and maintenance	1/6	right_more_important	0.166667
E06	Ly3-7(2).docx	吸引力指标层	Attractiveness indicators	C1景观宜人性	C4可进入性	C1	C4	C1	C4	景观宜人性	Scenic pleasantness	可进入性	Accessibility for entry and use	1/8	right_more_important	0.125
E06	Ly3-7(2).docx	吸引力指标层	Attractiveness indicators	C1景观宜人性	C5活动可参与	C1	C5	C1	C5	景观宜人性	Scenic pleasantness	活动可参与	Opportunities for activity participation	1/4	right_more_important	0.25
E06	Ly3-7(2).docx	吸引力指标层	Attractiveness indicators	C1景观宜人性	C6再访意愿	C1	C6	C1	C6	景观宜人性	Scenic pleasantness	再访意愿	Revisit intention	8	left_more_important	8
E06	Ly3-7(2).docx	吸引力指标层	Attractiveness indicators	C2蓝绿特征	C3环境整洁与维护	C2	C3	C2	C3	蓝绿特征	Blue–green landscape characteristics	环境整洁与维护	Environmental cleanliness and maintenance	1/9	right_more_important	0.111111
E06	Ly3-7(2).docx	吸引力指标层	Attractiveness indicators	C2蓝绿特征	C4可进入性	C2	C4	C2	C4	蓝绿特征	Blue–green landscape characteristics	可进入性	Accessibility for entry and use	1/9	right_more_important	0.111111
E06	Ly3-7(2).docx	吸引力指标层	Attractiveness indicators	C2蓝绿特征	C5活动可参与	C2	C5	C2	C5	蓝绿特征	Blue–green landscape characteristics	活动可参与	Opportunities for activity participation	1/5	right_more_important	0.2
E06	Ly3-7(2).docx	吸引力指标层	Attractiveness indicators	C2蓝绿特征	C6再访意愿	C2	C6	C2	C6	蓝绿特征	Blue–green landscape characteristics	再访意愿	Revisit intention	1/3	right_more_important	0.333333
E06	Ly3-7(2).docx	吸引力指标层	Attractiveness indicators	C3环境整洁与维护	C4可进入性	C3	C4	C3	C4	环境整洁与维护	Environmental cleanliness and maintenance	可进入性	Accessibility for entry and use	1	equal	1
E06	Ly3-7(2).docx	吸引力指标层	Attractiveness indicators	C3环境整洁与维护	C5活动可参与	C3	C5	C3	C5	环境整洁与维护	Environmental cleanliness and maintenance	活动可参与	Opportunities for activity participation	8	left_more_important	8
E06	Ly3-7(2).docx	吸引力指标层	Attractiveness indicators	C3环境整洁与维护	C6再访意愿	C3	C6	C3	C6	环境整洁与维护	Environmental cleanliness and maintenance	再访意愿	Revisit intention	9	left_more_important	9
E06	Ly3-7(2).docx	吸引力指标层	Attractiveness indicators	C4可进入性	C5活动可参与	C4	C5	C4	C5	可进入性	Accessibility for entry and use	活动可参与	Opportunities for activity participation	9	left_more_important	9
E06	Ly3-7(2).docx	吸引力指标层	Attractiveness indicators	C4可进入性	C6再访意愿	C4	C6	C4	C6	可进入性	Accessibility for entry and use	再访意愿	Revisit intention	7	left_more_important	7
E06	Ly3-7(2).docx	吸引力指标层	Attractiveness indicators	C5活动可参与	C6再访意愿	C5	C6	C5	C6	活动可参与	Opportunities for activity participation	再访意愿	Revisit intention	5	left_more_important	5
E06	Ly3-7(2).docx	舒适度指标层	Comfort indicators	D1遮荫与避雨能力	D2座椅舒适性与适老性	D1	D2	D1	D2	遮荫与避雨能力	Shading and rain shelter capacity	座椅舒适性与适老性	Seating comfort and age-friendliness	5	left_more_important	5
E06	Ly3-7(2).docx	舒适度指标层	Comfort indicators	D1遮荫与避雨能力	D3热环境舒适	D1	D3	D1	D3	遮荫与避雨能力	Shading and rain shelter capacity	热环境舒适	Thermal comfort	7	left_more_important	7
E06	Ly3-7(2).docx	舒适度指标层	Comfort indicators	D1遮荫与避雨能力	D4声环境舒适	D1	D4	D1	D4	遮荫与避雨能力	Shading and rain shelter capacity	声环境舒适	Acoustic comfort	6	left_more_important	6
E06	Ly3-7(2).docx	舒适度指标层	Comfort indicators	D1遮荫与避雨能力	D5空间尺度适宜	D1	D5	D1	D5	遮荫与避雨能力	Shading and rain shelter capacity	空间尺度适宜	Appropriateness of spatial scale	1/6	right_more_important	0.166667
E06	Ly3-7(2).docx	舒适度指标层	Comfort indicators	D1遮荫与避雨能力	D6厕所可达与维护	D1	D6	D1	D6	遮荫与避雨能力	Shading and rain shelter capacity	厕所可达与维护	Toilet accessibility and maintenance	1	equal	1
E06	Ly3-7(2).docx	舒适度指标层	Comfort indicators	D2座椅舒适性与适老性	D3热环境舒适	D2	D3	D2	D3	座椅舒适性与适老性	Seating comfort and age-friendliness	热环境舒适	Thermal comfort	9	left_more_important	9
E06	Ly3-7(2).docx	舒适度指标层	Comfort indicators	D2座椅舒适性与适老性	D4声环境舒适	D2	D4	D2	D4	座椅舒适性与适老性	Seating comfort and age-friendliness	声环境舒适	Acoustic comfort	9	left_more_important	9
E06	Ly3-7(2).docx	舒适度指标层	Comfort indicators	D2座椅舒适性与适老性	D5空间尺度适宜	D2	D5	D2	D5	座椅舒适性与适老性	Seating comfort and age-friendliness	空间尺度适宜	Appropriateness of spatial scale	1/5	right_more_important	0.2
E06	Ly3-7(2).docx	舒适度指标层	Comfort indicators	D2座椅舒适性与适老性	D6厕所可达与维护	D2	D6	D2	D6	座椅舒适性与适老性	Seating comfort and age-friendliness	厕所可达与维护	Toilet accessibility and maintenance	1/5	right_more_important	0.2
E06	Ly3-7(2).docx	舒适度指标层	Comfort indicators	D3热环境舒适	D4声环境舒适	D3	D4	D3	D4	热环境舒适	Thermal comfort	声环境舒适	Acoustic comfort	5	left_more_important	5
E06	Ly3-7(2).docx	舒适度指标层	Comfort indicators	D3热环境舒适	D5空间尺度适宜	D3	D5	D3	D5	热环境舒适	Thermal comfort	空间尺度适宜	Appropriateness of spatial scale	1/9	right_more_important	0.111111
E06	Ly3-7(2).docx	舒适度指标层	Comfort indicators	D3热环境舒适	D6厕所可达与维护	D3	D6	D3	D6	热环境舒适	Thermal comfort	厕所可达与维护	Toilet accessibility and maintenance	1/9	right_more_important	0.111111
E06	Ly3-7(2).docx	舒适度指标层	Comfort indicators	D4声环境舒适	D5空间尺度适宜	D4	D5	D4	D5	声环境舒适	Acoustic comfort	空间尺度适宜	Appropriateness of spatial scale	1/9	right_more_important	0.111111
E06	Ly3-7(2).docx	舒适度指标层	Comfort indicators	D4声环境舒适	D6厕所可达与维护	D4	D6	D4	D6	声环境舒适	Acoustic comfort	厕所可达与维护	Toilet accessibility and maintenance	1/9	right_more_important	0.111111
E06	Ly3-7(2).docx	舒适度指标层	Comfort indicators	D5空间尺度适宜	D6厕所可达与维护	D5	D6	D5	D6	空间尺度适宜	Appropriateness of spatial scale	厕所可达与维护	Toilet accessibility and maintenance	4	left_more_important	4
E06	Ly3-7(2).docx	安全性指标层	Safety indicators	E1照明充足	E2可视性	E1	E2	E1	E2	照明充足	Adequate lighting	可视性	Visibility	5	left_more_important	5
E06	Ly3-7(2).docx	安全性指标层	Safety indicators	E1照明充足	E3园内道路安全	E1	E3	E1	E3	照明充足	Adequate lighting	园内道路安全	Safety of internal pathways	1/7	right_more_important	0.142857
E06	Ly3-7(2).docx	安全性指标层	Safety indicators	E1照明充足	E4园外交通安全	E1	E4	E1	E4	照明充足	Adequate lighting	园外交通安全	External traffic safety	1/7	right_more_important	0.142857
E06	Ly3-7(2).docx	安全性指标层	Safety indicators	E1照明充足	E5设施安全	E1	E5	E1	E5	照明充足	Adequate lighting	设施安全	Facility safety	1/8	right_more_important	0.125
E06	Ly3-7(2).docx	安全性指标层	Safety indicators	E1照明充足	E6秩序维护	E1	E6	E1	E6	照明充足	Adequate lighting	秩序维护	Order maintenance	1/5	right_more_important	0.2
E06	Ly3-7(2).docx	安全性指标层	Safety indicators	E2可视性	E3园内道路安全	E2	E3	E2	E3	可视性	Visibility	园内道路安全	Safety of internal pathways	1/9	right_more_important	0.111111
E06	Ly3-7(2).docx	安全性指标层	Safety indicators	E2可视性	E4园外交通安全	E2	E4	E2	E4	可视性	Visibility	园外交通安全	External traffic safety	1/9	right_more_important	0.111111
E06	Ly3-7(2).docx	安全性指标层	Safety indicators	E2可视性	E5设施安全	E2	E5	E2	E5	可视性	Visibility	设施安全	Facility safety	1/9	right_more_important	0.111111
E06	Ly3-7(2).docx	安全性指标层	Safety indicators	E2可视性	E6秩序维护	E2	E6	E2	E6	可视性	Visibility	秩序维护	Order maintenance	1/5	right_more_important	0.2
E06	Ly3-7(2).docx	安全性指标层	Safety indicators	E3园内道路安全	E4园外交通安全	E3	E4	E3	E4	园内道路安全	Safety of internal pathways	园外交通安全	External traffic safety	5	left_more_important	5
E06	Ly3-7(2).docx	安全性指标层	Safety indicators	E3园内道路安全	E5设施安全	E3	E5	E3	E5	园内道路安全	Safety of internal pathways	设施安全	Facility safety	1	equal	1
E06	Ly3-7(2).docx	安全性指标层	Safety indicators	E3园内道路安全	E6秩序维护	E3	E6	E3	E6	园内道路安全	Safety of internal pathways	秩序维护	Order maintenance	3	left_more_important	3
E06	Ly3-7(2).docx	安全性指标层	Safety indicators	E4园外交通安全	E5设施安全	E4	E5	E4	E5	园外交通安全	External traffic safety	设施安全	Facility safety	1/3	right_more_important	0.333333
E06	Ly3-7(2).docx	安全性指标层	Safety indicators	E4园外交通安全	E6秩序维护	E4	E6	E4	E6	园外交通安全	External traffic safety	秩序维护	Order maintenance	1/6	right_more_important	0.166667
E06	Ly3-7(2).docx	安全性指标层	Safety indicators	E5设施安全	E6秩序维护	E5	E6	E5	E6	设施安全	Facility safety	秩序维护	Order maintenance	5	left_more_important	5
E07	ly2026-3-6(2).docx	准则层	Criterion level	A流动性	B丰富度	A	B	A	B	流动性	Mobility	丰富度	Richness	7	left_more_important	7
E07	ly2026-3-6(2).docx	准则层	Criterion level	A流动性	C吸引力	A	C	A	C	流动性	Mobility	吸引力	Attractiveness	6	left_more_important	6
E07	ly2026-3-6(2).docx	准则层	Criterion level	A流动性	D舒适度	A	D	A	D	流动性	Mobility	舒适度	Comfort	8	left_more_important	8
E07	ly2026-3-6(2).docx	准则层	Criterion level	A流动性	E安全性	A	E	A	E	流动性	Mobility	安全性	Safety	1/8	right_more_important	0.125
E07	ly2026-3-6(2).docx	准则层	Criterion level	B丰富度	C吸引力	B	C	B	C	丰富度	Richness	吸引力	Attractiveness	1	equal	1
E07	ly2026-3-6(2).docx	准则层	Criterion level	B丰富度	D舒适度	B	D	B	D	丰富度	Richness	舒适度	Comfort	1/6	right_more_important	0.166667
E07	ly2026-3-6(2).docx	准则层	Criterion level	B丰富度	E安全性	B	E	B	E	丰富度	Richness	安全性	Safety	1/8	right_more_important	0.125
E07	ly2026-3-6(2).docx	准则层	Criterion level	C吸引力	D舒适度	C	D	C	D	吸引力	Attractiveness	舒适度	Comfort	1/6	right_more_important	0.166667
E07	ly2026-3-6(2).docx	准则层	Criterion level	C吸引力	E安全性	C	E	C	E	吸引力	Attractiveness	安全性	Safety	1/8	right_more_important	0.125
E07	ly2026-3-6(2).docx	准则层	Criterion level	D舒适度	E安全性	D	E	D	E	舒适度	Comfort	安全性	Safety	1/8	right_more_important	0.125
E07	ly2026-3-6(2).docx	流动性指标层	Mobility indicators	A1人行道通行性	A2十分钟可达	A1	A2	A1	A2	人行道通行性	Pedestrian path walkability	十分钟可达	10-minute walking accessibility	1/5	right_more_important	0.2
E07	ly2026-3-6(2).docx	流动性指标层	Mobility indicators	A1人行道通行性	A3路面平整易行	A1	A3	A1	A3	人行道通行性	Pedestrian path walkability	路面平整易行	Pavement evenness and ease of walking	1/7	right_more_important	0.142857
E07	ly2026-3-6(2).docx	流动性指标层	Mobility indicators	A1人行道通行性	A4内部步行线路连续	A1	A4	A1	A4	人行道通行性	Pedestrian path walkability	内部步行线路连续	Continuity of internal walking routes	1/3	right_more_important	0.333333
E07	ly2026-3-6(2).docx	流动性指标层	Mobility indicators	A1人行道通行性	A6运动场地	A1	A6	A1	A6	人行道通行性	Pedestrian path walkability	运动场地	Availability of activity spaces	1/2	right_more_important	0.5
E07	ly2026-3-6(2).docx	流动性指标层	Mobility indicators	A2十分钟可达	A3路面平整易行	A2	A3	A2	A3	十分钟可达	10-minute walking accessibility	路面平整易行	Pavement evenness and ease of walking	1/4	right_more_important	0.25
E07	ly2026-3-6(2).docx	流动性指标层	Mobility indicators	A2十分钟可达	A4内部步行线路连续	A2	A4	A2	A4	十分钟可达	10-minute walking accessibility	内部步行线路连续	Continuity of internal walking routes	3	left_more_important	3
E07	ly2026-3-6(2).docx	流动性指标层	Mobility indicators	A2十分钟可达	A6运动场地	A2	A6	A2	A6	十分钟可达	10-minute walking accessibility	运动场地	Availability of activity spaces	5	left_more_important	5
E07	ly2026-3-6(2).docx	流动性指标层	Mobility indicators	A3路面平整易行	A4内部步行线路连续	A3	A4	A3	A4	路面平整易行	Pavement evenness and ease of walking	内部步行线路连续	Continuity of internal walking routes	7	left_more_important	7
E07	ly2026-3-6(2).docx	流动性指标层	Mobility indicators	A3路面平整易行	A6运动场地	A3	A6	A3	A6	路面平整易行	Pavement evenness and ease of walking	运动场地	Availability of activity spaces	6	left_more_important	6
E07	ly2026-3-6(2).docx	流动性指标层	Mobility indicators	A4内部步行线路连续	A6运动场地	A4	A6	A4	A6	内部步行线路连续	Continuity of internal walking routes	运动场地	Availability of activity spaces	2	left_more_important	2
E07	ly2026-3-6(2).docx	丰富度指标层	Richness indicators	B1空间类型丰富度	B2设施类型多样性	B1	B2	B3	B4	空间类型丰富度	Diversity of spatial types	设施类型多样性	Diversity of facility types	5	left_more_important	5
E07	ly2026-3-6(2).docx	吸引力指标层	Attractiveness indicators	C1景观宜人性	C2蓝绿特征	C1	C2	C1	C2	景观宜人性	Scenic pleasantness	蓝绿特征	Blue–green landscape characteristics	6	left_more_important	6
E07	ly2026-3-6(2).docx	吸引力指标层	Attractiveness indicators	C1景观宜人性	C3环境整洁与维护	C1	C3	C1	C3	景观宜人性	Scenic pleasantness	环境整洁与维护	Environmental cleanliness and maintenance	1/2	right_more_important	0.5
E07	ly2026-3-6(2).docx	吸引力指标层	Attractiveness indicators	C1景观宜人性	C4可进入性	C1	C4	C1	C4	景观宜人性	Scenic pleasantness	可进入性	Accessibility for entry and use	1/5	right_more_important	0.2
E07	ly2026-3-6(2).docx	吸引力指标层	Attractiveness indicators	C1景观宜人性	C5活动可参与	C1	C5	C1	C5	景观宜人性	Scenic pleasantness	活动可参与	Opportunities for activity participation	1/3	right_more_important	0.333333
E07	ly2026-3-6(2).docx	吸引力指标层	Attractiveness indicators	C1景观宜人性	C6再访意愿	C1	C6	C1	C6	景观宜人性	Scenic pleasantness	再访意愿	Revisit intention	1/6	right_more_important	0.166667
E07	ly2026-3-6(2).docx	吸引力指标层	Attractiveness indicators	C2蓝绿特征	C3环境整洁与维护	C2	C3	C2	C3	蓝绿特征	Blue–green landscape characteristics	环境整洁与维护	Environmental cleanliness and maintenance	1/7	right_more_important	0.142857
E07	ly2026-3-6(2).docx	吸引力指标层	Attractiveness indicators	C2蓝绿特征	C4可进入性	C2	C4	C2	C4	蓝绿特征	Blue–green landscape characteristics	可进入性	Accessibility for entry and use	1/8	right_more_important	0.125
E07	ly2026-3-6(2).docx	吸引力指标层	Attractiveness indicators	C2蓝绿特征	C5活动可参与	C2	C5	C2	C5	蓝绿特征	Blue–green landscape characteristics	活动可参与	Opportunities for activity participation	1/6	right_more_important	0.166667
E07	ly2026-3-6(2).docx	吸引力指标层	Attractiveness indicators	C2蓝绿特征	C6再访意愿	C2	C6	C2	C6	蓝绿特征	Blue–green landscape characteristics	再访意愿	Revisit intention	1/7	right_more_important	0.142857
E07	ly2026-3-6(2).docx	吸引力指标层	Attractiveness indicators	C3环境整洁与维护	C4可进入性	C3	C4	C3	C4	环境整洁与维护	Environmental cleanliness and maintenance	可进入性	Accessibility for entry and use	1	equal	1
E07	ly2026-3-6(2).docx	吸引力指标层	Attractiveness indicators	C3环境整洁与维护	C5活动可参与	C3	C5	C3	C5	环境整洁与维护	Environmental cleanliness and maintenance	活动可参与	Opportunities for activity participation	5	left_more_important	5
E07	ly2026-3-6(2).docx	吸引力指标层	Attractiveness indicators	C3环境整洁与维护	C6再访意愿	C3	C6	C3	C6	环境整洁与维护	Environmental cleanliness and maintenance	再访意愿	Revisit intention	1	equal	1
E07	ly2026-3-6(2).docx	吸引力指标层	Attractiveness indicators	C4可进入性	C5活动可参与	C4	C5	C4	C5	可进入性	Accessibility for entry and use	活动可参与	Opportunities for activity participation	8	left_more_important	8
E07	ly2026-3-6(2).docx	吸引力指标层	Attractiveness indicators	C4可进入性	C6再访意愿	C4	C6	C4	C6	可进入性	Accessibility for entry and use	再访意愿	Revisit intention	3	left_more_important	3
E07	ly2026-3-6(2).docx	吸引力指标层	Attractiveness indicators	C5活动可参与	C6再访意愿	C5	C6	C5	C6	活动可参与	Opportunities for activity participation	再访意愿	Revisit intention	1/4	right_more_important	0.25
E07	ly2026-3-6(2).docx	舒适度指标层	Comfort indicators	D1遮荫与避雨能力	D2座椅舒适性与适老性	D1	D2	D1	D2	遮荫与避雨能力	Shading and rain shelter capacity	座椅舒适性与适老性	Seating comfort and age-friendliness	1	equal	1
E07	ly2026-3-6(2).docx	舒适度指标层	Comfort indicators	D1遮荫与避雨能力	D3热环境舒适	D1	D3	D1	D3	遮荫与避雨能力	Shading and rain shelter capacity	热环境舒适	Thermal comfort	5	left_more_important	5
E07	ly2026-3-6(2).docx	舒适度指标层	Comfort indicators	D1遮荫与避雨能力	D4声环境舒适	D1	D4	D1	D4	遮荫与避雨能力	Shading and rain shelter capacity	声环境舒适	Acoustic comfort	5	left_more_important	5
E07	ly2026-3-6(2).docx	舒适度指标层	Comfort indicators	D1遮荫与避雨能力	D5空间尺度适宜	D1	D5	D1	D5	遮荫与避雨能力	Shading and rain shelter capacity	空间尺度适宜	Appropriateness of spatial scale	1	equal	1
E07	ly2026-3-6(2).docx	舒适度指标层	Comfort indicators	D1遮荫与避雨能力	D6厕所可达与维护	D1	D6	D1	D6	遮荫与避雨能力	Shading and rain shelter capacity	厕所可达与维护	Toilet accessibility and maintenance	1	equal	1
E07	ly2026-3-6(2).docx	舒适度指标层	Comfort indicators	D2座椅舒适性与适老性	D3热环境舒适	D2	D3	D2	D3	座椅舒适性与适老性	Seating comfort and age-friendliness	热环境舒适	Thermal comfort	8	left_more_important	8
E07	ly2026-3-6(2).docx	舒适度指标层	Comfort indicators	D2座椅舒适性与适老性	D4声环境舒适	D2	D4	D2	D4	座椅舒适性与适老性	Seating comfort and age-friendliness	声环境舒适	Acoustic comfort	8	left_more_important	8
E07	ly2026-3-6(2).docx	舒适度指标层	Comfort indicators	D2座椅舒适性与适老性	D5空间尺度适宜	D2	D5	D2	D5	座椅舒适性与适老性	Seating comfort and age-friendliness	空间尺度适宜	Appropriateness of spatial scale	1/4	right_more_important	0.25
E07	ly2026-3-6(2).docx	舒适度指标层	Comfort indicators	D2座椅舒适性与适老性	D6厕所可达与维护	D2	D6	D2	D6	座椅舒适性与适老性	Seating comfort and age-friendliness	厕所可达与维护	Toilet accessibility and maintenance	1/7	right_more_important	0.142857
E07	ly2026-3-6(2).docx	舒适度指标层	Comfort indicators	D3热环境舒适	D4声环境舒适	D3	D4	D3	D4	热环境舒适	Thermal comfort	声环境舒适	Acoustic comfort	7	left_more_important	7
E07	ly2026-3-6(2).docx	舒适度指标层	Comfort indicators	D3热环境舒适	D5空间尺度适宜	D3	D5	D3	D5	热环境舒适	Thermal comfort	空间尺度适宜	Appropriateness of spatial scale	1/5	right_more_important	0.2
E07	ly2026-3-6(2).docx	舒适度指标层	Comfort indicators	D3热环境舒适	D6厕所可达与维护	D3	D6	D3	D6	热环境舒适	Thermal comfort	厕所可达与维护	Toilet accessibility and maintenance	1/8	right_more_important	0.125
E07	ly2026-3-6(2).docx	舒适度指标层	Comfort indicators	D4声环境舒适	D5空间尺度适宜	D4	D5	D4	D5	声环境舒适	Acoustic comfort	空间尺度适宜	Appropriateness of spatial scale	1/8	right_more_important	0.125
E07	ly2026-3-6(2).docx	舒适度指标层	Comfort indicators	D4声环境舒适	D6厕所可达与维护	D4	D6	D4	D6	声环境舒适	Acoustic comfort	厕所可达与维护	Toilet accessibility and maintenance	1/8	right_more_important	0.125
E07	ly2026-3-6(2).docx	舒适度指标层	Comfort indicators	D5空间尺度适宜	D6厕所可达与维护	D5	D6	D5	D6	空间尺度适宜	Appropriateness of spatial scale	厕所可达与维护	Toilet accessibility and maintenance	1	equal	1
E07	ly2026-3-6(2).docx	安全性指标层	Safety indicators	E1照明充足	E2可视性	E1	E2	E1	E2	照明充足	Adequate lighting	可视性	Visibility	1	equal	1
E07	ly2026-3-6(2).docx	安全性指标层	Safety indicators	E1照明充足	E3园内道路安全	E1	E3	E1	E3	照明充足	Adequate lighting	园内道路安全	Safety of internal pathways	1/9	right_more_important	0.111111
E07	ly2026-3-6(2).docx	安全性指标层	Safety indicators	E1照明充足	E4园外交通安全	E1	E4	E1	E4	照明充足	Adequate lighting	园外交通安全	External traffic safety	1/9	right_more_important	0.111111
E07	ly2026-3-6(2).docx	安全性指标层	Safety indicators	E1照明充足	E5设施安全	E1	E5	E1	E5	照明充足	Adequate lighting	设施安全	Facility safety	1/8	right_more_important	0.125
E07	ly2026-3-6(2).docx	安全性指标层	Safety indicators	E1照明充足	E6秩序维护	E1	E6	E1	E6	照明充足	Adequate lighting	秩序维护	Order maintenance	1/8	right_more_important	0.125
E07	ly2026-3-6(2).docx	安全性指标层	Safety indicators	E2可视性	E3园内道路安全	E2	E3	E2	E3	可视性	Visibility	园内道路安全	Safety of internal pathways	1/9	right_more_important	0.111111
E07	ly2026-3-6(2).docx	安全性指标层	Safety indicators	E2可视性	E4园外交通安全	E2	E4	E2	E4	可视性	Visibility	园外交通安全	External traffic safety	1/9	right_more_important	0.111111
E07	ly2026-3-6(2).docx	安全性指标层	Safety indicators	E2可视性	E5设施安全	E2	E5	E2	E5	可视性	Visibility	设施安全	Facility safety	1/6	right_more_important	0.166667
E07	ly2026-3-6(2).docx	安全性指标层	Safety indicators	E2可视性	E6秩序维护	E2	E6	E2	E6	可视性	Visibility	秩序维护	Order maintenance	1/6	right_more_important	0.166667
E07	ly2026-3-6(2).docx	安全性指标层	Safety indicators	E3园内道路安全	E4园外交通安全	E3	E4	E3	E4	园内道路安全	Safety of internal pathways	园外交通安全	External traffic safety	1	equal	1
E07	ly2026-3-6(2).docx	安全性指标层	Safety indicators	E3园内道路安全	E5设施安全	E3	E5	E3	E5	园内道路安全	Safety of internal pathways	设施安全	Facility safety	1	equal	1
E07	ly2026-3-6(2).docx	安全性指标层	Safety indicators	E3园内道路安全	E6秩序维护	E3	E6	E3	E6	园内道路安全	Safety of internal pathways	秩序维护	Order maintenance	3	left_more_important	3
E07	ly2026-3-6(2).docx	安全性指标层	Safety indicators	E4园外交通安全	E5设施安全	E4	E5	E4	E5	园外交通安全	External traffic safety	设施安全	Facility safety	1	equal	1
E07	ly2026-3-6(2).docx	安全性指标层	Safety indicators	E4园外交通安全	E6秩序维护	E4	E6	E4	E6	园外交通安全	External traffic safety	秩序维护	Order maintenance	1/2	right_more_important	0.5
E07	ly2026-3-6(2).docx	安全性指标层	Safety indicators	E5设施安全	E6秩序维护	E5	E6	E5	E6	设施安全	Facility safety	秩序维护	Order maintenance	5	left_more_important	5
E08	QWC2026.3.7(2).docx	准则层	Criterion level	A流动性	B丰富度	A	B	A	B	流动性	Mobility	丰富度	Richness	4	left_more_important	4
E08	QWC2026.3.7(2).docx	准则层	Criterion level	A流动性	C吸引力	A	C	A	C	流动性	Mobility	吸引力	Attractiveness	1/3	right_more_important	0.333333
E08	QWC2026.3.7(2).docx	准则层	Criterion level	A流动性	D舒适度	A	D	A	D	流动性	Mobility	舒适度	Comfort	1	equal	1
E08	QWC2026.3.7(2).docx	准则层	Criterion level	A流动性	E安全性	A	E	A	E	流动性	Mobility	安全性	Safety	5	left_more_important	5
E08	QWC2026.3.7(2).docx	准则层	Criterion level	B丰富度	C吸引力	B	C	B	C	丰富度	Richness	吸引力	Attractiveness	8	left_more_important	8
E08	QWC2026.3.7(2).docx	准则层	Criterion level	B丰富度	D舒适度	B	D	B	D	丰富度	Richness	舒适度	Comfort	4	left_more_important	4
E08	QWC2026.3.7(2).docx	准则层	Criterion level	B丰富度	E安全性	B	E	B	E	丰富度	Richness	安全性	Safety	1/6	right_more_important	0.166667
E08	QWC2026.3.7(2).docx	准则层	Criterion level	C吸引力	D舒适度	C	D	C	D	吸引力	Attractiveness	舒适度	Comfort	1/2	right_more_important	0.5
E08	QWC2026.3.7(2).docx	准则层	Criterion level	C吸引力	E安全性	C	E	C	E	吸引力	Attractiveness	安全性	Safety	1/4	right_more_important	0.25
E08	QWC2026.3.7(2).docx	准则层	Criterion level	D舒适度	E安全性	D	E	D	E	舒适度	Comfort	安全性	Safety	2	left_more_important	2
E08	QWC2026.3.7(2).docx	流动性指标层	Mobility indicators	A1人行道通行性	A2十分钟可达	A1	A2	A1	A2	人行道通行性	Pedestrian path walkability	十分钟可达	10-minute walking accessibility	1	equal	1
E08	QWC2026.3.7(2).docx	流动性指标层	Mobility indicators	A1人行道通行性	A3路面平整易行	A1	A3	A1	A3	人行道通行性	Pedestrian path walkability	路面平整易行	Pavement evenness and ease of walking	1/4	right_more_important	0.25
E08	QWC2026.3.7(2).docx	流动性指标层	Mobility indicators	A1人行道通行性	A4内部步行线路连续	A1	A4	A1	A4	人行道通行性	Pedestrian path walkability	内部步行线路连续	Continuity of internal walking routes	1/6	right_more_important	0.166667
E08	QWC2026.3.7(2).docx	流动性指标层	Mobility indicators	A1人行道通行性	A6运动场地	A1	A6	A1	A6	人行道通行性	Pedestrian path walkability	运动场地	Availability of activity spaces	1/2	right_more_important	0.5
E08	QWC2026.3.7(2).docx	流动性指标层	Mobility indicators	A2十分钟可达	A3路面平整易行	A2	A3	A2	A3	十分钟可达	10-minute walking accessibility	路面平整易行	Pavement evenness and ease of walking	5	left_more_important	5
E08	QWC2026.3.7(2).docx	流动性指标层	Mobility indicators	A2十分钟可达	A4内部步行线路连续	A2	A4	A2	A4	十分钟可达	10-minute walking accessibility	内部步行线路连续	Continuity of internal walking routes	8	left_more_important	8
E08	QWC2026.3.7(2).docx	流动性指标层	Mobility indicators	A2十分钟可达	A6运动场地	A2	A6	A2	A6	十分钟可达	10-minute walking accessibility	运动场地	Availability of activity spaces	4	left_more_important	4
E08	QWC2026.3.7(2).docx	流动性指标层	Mobility indicators	A3路面平整易行	A4内部步行线路连续	A3	A4	A3	A4	路面平整易行	Pavement evenness and ease of walking	内部步行线路连续	Continuity of internal walking routes	1	equal	1
E08	QWC2026.3.7(2).docx	流动性指标层	Mobility indicators	A3路面平整易行	A6运动场地	A3	A6	A3	A6	路面平整易行	Pavement evenness and ease of walking	运动场地	Availability of activity spaces	1/6	right_more_important	0.166667
E08	QWC2026.3.7(2).docx	流动性指标层	Mobility indicators	A4内部步行线路连续	A6运动场地	A4	A6	A4	A6	内部步行线路连续	Continuity of internal walking routes	运动场地	Availability of activity spaces	1/9	right_more_important	0.111111
E08	QWC2026.3.7(2).docx	丰富度指标层	Richness indicators	B1空间类型丰富度	B2设施类型多样性	B1	B2	B3	B4	空间类型丰富度	Diversity of spatial types	设施类型多样性	Diversity of facility types	4	left_more_important	4
E08	QWC2026.3.7(2).docx	吸引力指标层	Attractiveness indicators	C1景观宜人性	C2蓝绿特征	C1	C2	C1	C2	景观宜人性	Scenic pleasantness	蓝绿特征	Blue–green landscape characteristics	1/3	right_more_important	0.333333
E08	QWC2026.3.7(2).docx	吸引力指标层	Attractiveness indicators	C1景观宜人性	C3环境整洁与维护	C1	C3	C1	C3	景观宜人性	Scenic pleasantness	环境整洁与维护	Environmental cleanliness and maintenance	1	equal	1
E08	QWC2026.3.7(2).docx	吸引力指标层	Attractiveness indicators	C1景观宜人性	C4可进入性	C1	C4	C1	C4	景观宜人性	Scenic pleasantness	可进入性	Accessibility for entry and use	3	left_more_important	3
E08	QWC2026.3.7(2).docx	吸引力指标层	Attractiveness indicators	C1景观宜人性	C5活动可参与	C1	C5	C1	C5	景观宜人性	Scenic pleasantness	活动可参与	Opportunities for activity participation	6	left_more_important	6
E08	QWC2026.3.7(2).docx	吸引力指标层	Attractiveness indicators	C1景观宜人性	C6再访意愿	C1	C6	C1	C6	景观宜人性	Scenic pleasantness	再访意愿	Revisit intention	2	left_more_important	2
E08	QWC2026.3.7(2).docx	吸引力指标层	Attractiveness indicators	C2蓝绿特征	C3环境整洁与维护	C2	C3	C2	C3	蓝绿特征	Blue–green landscape characteristics	环境整洁与维护	Environmental cleanliness and maintenance	1/4	right_more_important	0.25
E08	QWC2026.3.7(2).docx	吸引力指标层	Attractiveness indicators	C2蓝绿特征	C4可进入性	C2	C4	C2	C4	蓝绿特征	Blue–green landscape characteristics	可进入性	Accessibility for entry and use	1/7	right_more_important	0.142857
E08	QWC2026.3.7(2).docx	吸引力指标层	Attractiveness indicators	C2蓝绿特征	C5活动可参与	C2	C5	C2	C5	蓝绿特征	Blue–green landscape characteristics	活动可参与	Opportunities for activity participation	1/3	right_more_important	0.333333
E08	QWC2026.3.7(2).docx	吸引力指标层	Attractiveness indicators	C2蓝绿特征	C6再访意愿	C2	C6	C2	C6	蓝绿特征	Blue–green landscape characteristics	再访意愿	Revisit intention	1/8	right_more_important	0.125
E08	QWC2026.3.7(2).docx	吸引力指标层	Attractiveness indicators	C3环境整洁与维护	C4可进入性	C3	C4	C3	C4	环境整洁与维护	Environmental cleanliness and maintenance	可进入性	Accessibility for entry and use	1	equal	1
E08	QWC2026.3.7(2).docx	吸引力指标层	Attractiveness indicators	C3环境整洁与维护	C5活动可参与	C3	C5	C3	C5	环境整洁与维护	Environmental cleanliness and maintenance	活动可参与	Opportunities for activity participation	6	left_more_important	6
E08	QWC2026.3.7(2).docx	吸引力指标层	Attractiveness indicators	C3环境整洁与维护	C6再访意愿	C3	C6	C3	C6	环境整洁与维护	Environmental cleanliness and maintenance	再访意愿	Revisit intention	8	left_more_important	8
E08	QWC2026.3.7(2).docx	吸引力指标层	Attractiveness indicators	C4可进入性	C5活动可参与	C4	C5	C4	C5	可进入性	Accessibility for entry and use	活动可参与	Opportunities for activity participation	5	left_more_important	5
E08	QWC2026.3.7(2).docx	吸引力指标层	Attractiveness indicators	C4可进入性	C6再访意愿	C4	C6	C4	C6	可进入性	Accessibility for entry and use	再访意愿	Revisit intention	6	left_more_important	6
E08	QWC2026.3.7(2).docx	吸引力指标层	Attractiveness indicators	C5活动可参与	C6再访意愿	C5	C6	C5	C6	活动可参与	Opportunities for activity participation	再访意愿	Revisit intention	9	left_more_important	9
E08	QWC2026.3.7(2).docx	舒适度指标层	Comfort indicators	D1遮荫与避雨能力	D2座椅舒适性与适老性	D1	D2	D1	D2	遮荫与避雨能力	Shading and rain shelter capacity	座椅舒适性与适老性	Seating comfort and age-friendliness	1/2	right_more_important	0.5
E08	QWC2026.3.7(2).docx	舒适度指标层	Comfort indicators	D1遮荫与避雨能力	D3热环境舒适	D1	D3	D1	D3	遮荫与避雨能力	Shading and rain shelter capacity	热环境舒适	Thermal comfort	2	left_more_important	2
E08	QWC2026.3.7(2).docx	舒适度指标层	Comfort indicators	D1遮荫与避雨能力	D4声环境舒适	D1	D4	D1	D4	遮荫与避雨能力	Shading and rain shelter capacity	声环境舒适	Acoustic comfort	6	left_more_important	6
E08	QWC2026.3.7(2).docx	舒适度指标层	Comfort indicators	D1遮荫与避雨能力	D5空间尺度适宜	D1	D5	D1	D5	遮荫与避雨能力	Shading and rain shelter capacity	空间尺度适宜	Appropriateness of spatial scale	3	left_more_important	3
E08	QWC2026.3.7(2).docx	舒适度指标层	Comfort indicators	D1遮荫与避雨能力	D6厕所可达与维护	D1	D6	D1	D6	遮荫与避雨能力	Shading and rain shelter capacity	厕所可达与维护	Toilet accessibility and maintenance	1/5	right_more_important	0.2
E08	QWC2026.3.7(2).docx	舒适度指标层	Comfort indicators	D2座椅舒适性与适老性	D3热环境舒适	D2	D3	D2	D3	座椅舒适性与适老性	Seating comfort and age-friendliness	热环境舒适	Thermal comfort	1/3	right_more_important	0.333333
E08	QWC2026.3.7(2).docx	舒适度指标层	Comfort indicators	D2座椅舒适性与适老性	D4声环境舒适	D2	D4	D2	D4	座椅舒适性与适老性	Seating comfort and age-friendliness	声环境舒适	Acoustic comfort	1/7	right_more_important	0.142857
E08	QWC2026.3.7(2).docx	舒适度指标层	Comfort indicators	D2座椅舒适性与适老性	D5空间尺度适宜	D2	D5	D2	D5	座椅舒适性与适老性	Seating comfort and age-friendliness	空间尺度适宜	Appropriateness of spatial scale	1	equal	1
E08	QWC2026.3.7(2).docx	舒适度指标层	Comfort indicators	D2座椅舒适性与适老性	D6厕所可达与维护	D2	D6	D2	D6	座椅舒适性与适老性	Seating comfort and age-friendliness	厕所可达与维护	Toilet accessibility and maintenance	7	left_more_important	7
E08	QWC2026.3.7(2).docx	舒适度指标层	Comfort indicators	D3热环境舒适	D4声环境舒适	D3	D4	D3	D4	热环境舒适	Thermal comfort	声环境舒适	Acoustic comfort	9	left_more_important	9
E08	QWC2026.3.7(2).docx	舒适度指标层	Comfort indicators	D3热环境舒适	D5空间尺度适宜	D3	D5	D3	D5	热环境舒适	Thermal comfort	空间尺度适宜	Appropriateness of spatial scale	5	left_more_important	5
E08	QWC2026.3.7(2).docx	舒适度指标层	Comfort indicators	D3热环境舒适	D6厕所可达与维护	D3	D6	D3	D6	热环境舒适	Thermal comfort	厕所可达与维护	Toilet accessibility and maintenance	1/7	right_more_important	0.142857
E08	QWC2026.3.7(2).docx	舒适度指标层	Comfort indicators	D4声环境舒适	D5空间尺度适宜	D4	D5	D4	D5	声环境舒适	Acoustic comfort	空间尺度适宜	Appropriateness of spatial scale	1/5	right_more_important	0.2
E08	QWC2026.3.7(2).docx	舒适度指标层	Comfort indicators	D4声环境舒适	D6厕所可达与维护	D4	D6	D4	D6	声环境舒适	Acoustic comfort	厕所可达与维护	Toilet accessibility and maintenance	1/8	right_more_important	0.125
E08	QWC2026.3.7(2).docx	舒适度指标层	Comfort indicators	D5空间尺度适宜	D6厕所可达与维护	D5	D6	D5	D6	空间尺度适宜	Appropriateness of spatial scale	厕所可达与维护	Toilet accessibility and maintenance	3	left_more_important	3
E08	QWC2026.3.7(2).docx	安全性指标层	Safety indicators	E1照明充足	E2可视性	E1	E2	E1	E2	照明充足	Adequate lighting	可视性	Visibility	1/3	right_more_important	0.333333
E08	QWC2026.3.7(2).docx	安全性指标层	Safety indicators	E1照明充足	E3园内道路安全	E1	E3	E1	E3	照明充足	Adequate lighting	园内道路安全	Safety of internal pathways	1	equal	1
E08	QWC2026.3.7(2).docx	安全性指标层	Safety indicators	E1照明充足	E4园外交通安全	E1	E4	E1	E4	照明充足	Adequate lighting	园外交通安全	External traffic safety	2	left_more_important	2
E08	QWC2026.3.7(2).docx	安全性指标层	Safety indicators	E1照明充足	E5设施安全	E1	E5	E1	E5	照明充足	Adequate lighting	设施安全	Facility safety	4	left_more_important	4
E08	QWC2026.3.7(2).docx	安全性指标层	Safety indicators	E1照明充足	E6秩序维护	E1	E6	E1	E6	照明充足	Adequate lighting	秩序维护	Order maintenance	1/3	right_more_important	0.333333
E08	QWC2026.3.7(2).docx	安全性指标层	Safety indicators	E2可视性	E3园内道路安全	E2	E3	E2	E3	可视性	Visibility	园内道路安全	Safety of internal pathways	6	left_more_important	6
E08	QWC2026.3.7(2).docx	安全性指标层	Safety indicators	E2可视性	E4园外交通安全	E2	E4	E2	E4	可视性	Visibility	园外交通安全	External traffic safety	7	left_more_important	7
E08	QWC2026.3.7(2).docx	安全性指标层	Safety indicators	E2可视性	E5设施安全	E2	E5	E2	E5	可视性	Visibility	设施安全	Facility safety	5	left_more_important	5
E08	QWC2026.3.7(2).docx	安全性指标层	Safety indicators	E2可视性	E6秩序维护	E2	E6	E2	E6	可视性	Visibility	秩序维护	Order maintenance	1/5	right_more_important	0.2
E08	QWC2026.3.7(2).docx	安全性指标层	Safety indicators	E3园内道路安全	E4园外交通安全	E3	E4	E3	E4	园内道路安全	Safety of internal pathways	园外交通安全	External traffic safety	1/7	right_more_important	0.142857
E08	QWC2026.3.7(2).docx	安全性指标层	Safety indicators	E3园内道路安全	E5设施安全	E3	E5	E3	E5	园内道路安全	Safety of internal pathways	设施安全	Facility safety	1/9	right_more_important	0.111111
E08	QWC2026.3.7(2).docx	安全性指标层	Safety indicators	E3园内道路安全	E6秩序维护	E3	E6	E3	E6	园内道路安全	Safety of internal pathways	秩序维护	Order maintenance	1/5	right_more_important	0.2
E08	QWC2026.3.7(2).docx	安全性指标层	Safety indicators	E4园外交通安全	E5设施安全	E4	E5	E4	E5	园外交通安全	External traffic safety	设施安全	Facility safety	1/2	right_more_important	0.5
E08	QWC2026.3.7(2).docx	安全性指标层	Safety indicators	E4园外交通安全	E6秩序维护	E4	E6	E4	E6	园外交通安全	External traffic safety	秩序维护	Order maintenance	3	left_more_important	3
E08	QWC2026.3.7(2).docx	安全性指标层	Safety indicators	E5设施安全	E6秩序维护	E5	E6	E5	E6	设施安全	Facility safety	秩序维护	Order maintenance	6	left_more_important	6
E09	QWE.3.7(2).docx	准则层	Criterion level	A流动性	B丰富度	A	B	A	B	流动性	Mobility	丰富度	Richness	6	left_more_important	6
E09	QWE.3.7(2).docx	准则层	Criterion level	A流动性	C吸引力	A	C	A	C	流动性	Mobility	吸引力	Attractiveness	8	left_more_important	8
E09	QWE.3.7(2).docx	准则层	Criterion level	A流动性	D舒适度	A	D	A	D	流动性	Mobility	舒适度	Comfort	5	left_more_important	5
E09	QWE.3.7(2).docx	准则层	Criterion level	A流动性	E安全性	A	E	A	E	流动性	Mobility	安全性	Safety	1/8	right_more_important	0.125
E09	QWE.3.7(2).docx	准则层	Criterion level	B丰富度	C吸引力	B	C	B	C	丰富度	Richness	吸引力	Attractiveness	1/5	right_more_important	0.2
E09	QWE.3.7(2).docx	准则层	Criterion level	B丰富度	D舒适度	B	D	B	D	丰富度	Richness	舒适度	Comfort	1/4	right_more_important	0.25
E09	QWE.3.7(2).docx	准则层	Criterion level	B丰富度	E安全性	B	E	B	E	丰富度	Richness	安全性	Safety	1/9	right_more_important	0.111111
E09	QWE.3.7(2).docx	准则层	Criterion level	C吸引力	D舒适度	C	D	C	D	吸引力	Attractiveness	舒适度	Comfort	1/6	right_more_important	0.166667
E09	QWE.3.7(2).docx	准则层	Criterion level	C吸引力	E安全性	C	E	C	E	吸引力	Attractiveness	安全性	Safety	1/9	right_more_important	0.111111
E09	QWE.3.7(2).docx	准则层	Criterion level	D舒适度	E安全性	D	E	D	E	舒适度	Comfort	安全性	Safety	1/9	right_more_important	0.111111
E09	QWE.3.7(2).docx	流动性指标层	Mobility indicators	A1人行道通行性	A2十分钟可达	A1	A2	A1	A2	人行道通行性	Pedestrian path walkability	十分钟可达	10-minute walking accessibility	7	left_more_important	7
E09	QWE.3.7(2).docx	流动性指标层	Mobility indicators	A1人行道通行性	A3路面平整易行	A1	A3	A1	A3	人行道通行性	Pedestrian path walkability	路面平整易行	Pavement evenness and ease of walking	1/5	right_more_important	0.2
E09	QWE.3.7(2).docx	流动性指标层	Mobility indicators	A1人行道通行性	A4内部步行线路连续	A1	A4	A1	A4	人行道通行性	Pedestrian path walkability	内部步行线路连续	Continuity of internal walking routes	8	left_more_important	8
E09	QWE.3.7(2).docx	流动性指标层	Mobility indicators	A1人行道通行性	A6运动场地	A1	A6	A1	A6	人行道通行性	Pedestrian path walkability	运动场地	Availability of activity spaces	9	left_more_important	9
E09	QWE.3.7(2).docx	流动性指标层	Mobility indicators	A2十分钟可达	A3路面平整易行	A2	A3	A2	A3	十分钟可达	10-minute walking accessibility	路面平整易行	Pavement evenness and ease of walking	1/8	right_more_important	0.125
E09	QWE.3.7(2).docx	流动性指标层	Mobility indicators	A2十分钟可达	A4内部步行线路连续	A2	A4	A2	A4	十分钟可达	10-minute walking accessibility	内部步行线路连续	Continuity of internal walking routes	5	left_more_important	5
E09	QWE.3.7(2).docx	流动性指标层	Mobility indicators	A2十分钟可达	A6运动场地	A2	A6	A2	A6	十分钟可达	10-minute walking accessibility	运动场地	Availability of activity spaces	5	left_more_important	5
E09	QWE.3.7(2).docx	流动性指标层	Mobility indicators	A3路面平整易行	A4内部步行线路连续	A3	A4	A3	A4	路面平整易行	Pavement evenness and ease of walking	内部步行线路连续	Continuity of internal walking routes	6	left_more_important	6
E09	QWE.3.7(2).docx	流动性指标层	Mobility indicators	A3路面平整易行	A6运动场地	A3	A6	A3	A6	路面平整易行	Pavement evenness and ease of walking	运动场地	Availability of activity spaces	8	left_more_important	8
E09	QWE.3.7(2).docx	流动性指标层	Mobility indicators	A4内部步行线路连续	A6运动场地	A4	A6	A4	A6	内部步行线路连续	Continuity of internal walking routes	运动场地	Availability of activity spaces	6	left_more_important	6
E09	QWE.3.7(2).docx	丰富度指标层	Richness indicators	B1空间类型丰富度	B2设施类型多样性	B1	B2	B3	B4	空间类型丰富度	Diversity of spatial types	设施类型多样性	Diversity of facility types	1/3	right_more_important	0.333333
E09	QWE.3.7(2).docx	吸引力指标层	Attractiveness indicators	C1景观宜人性	C2蓝绿特征	C1	C2	C1	C2	景观宜人性	Scenic pleasantness	蓝绿特征	Blue–green landscape characteristics	7	left_more_important	7
E09	QWE.3.7(2).docx	吸引力指标层	Attractiveness indicators	C1景观宜人性	C3环境整洁与维护	C1	C3	C1	C3	景观宜人性	Scenic pleasantness	环境整洁与维护	Environmental cleanliness and maintenance	1/7	right_more_important	0.142857
E09	QWE.3.7(2).docx	吸引力指标层	Attractiveness indicators	C1景观宜人性	C4可进入性	C1	C4	C1	C4	景观宜人性	Scenic pleasantness	可进入性	Accessibility for entry and use	1/5	right_more_important	0.2
E09	QWE.3.7(2).docx	吸引力指标层	Attractiveness indicators	C1景观宜人性	C5活动可参与	C1	C5	C1	C5	景观宜人性	Scenic pleasantness	活动可参与	Opportunities for activity participation	5	left_more_important	5
E09	QWE.3.7(2).docx	吸引力指标层	Attractiveness indicators	C1景观宜人性	C6再访意愿	C1	C6	C1	C6	景观宜人性	Scenic pleasantness	再访意愿	Revisit intention	3	left_more_important	3
E09	QWE.3.7(2).docx	吸引力指标层	Attractiveness indicators	C2蓝绿特征	C3环境整洁与维护	C2	C3	C2	C3	蓝绿特征	Blue–green landscape characteristics	环境整洁与维护	Environmental cleanliness and maintenance	1/9	right_more_important	0.111111
E09	QWE.3.7(2).docx	吸引力指标层	Attractiveness indicators	C2蓝绿特征	C4可进入性	C2	C4	C2	C4	蓝绿特征	Blue–green landscape characteristics	可进入性	Accessibility for entry and use	1/9	right_more_important	0.111111
E09	QWE.3.7(2).docx	吸引力指标层	Attractiveness indicators	C2蓝绿特征	C5活动可参与	C2	C5	C2	C5	蓝绿特征	Blue–green landscape characteristics	活动可参与	Opportunities for activity participation	1/7	right_more_important	0.142857
E09	QWE.3.7(2).docx	吸引力指标层	Attractiveness indicators	C2蓝绿特征	C6再访意愿	C2	C6	C2	C6	蓝绿特征	Blue–green landscape characteristics	再访意愿	Revisit intention	2	left_more_important	2
E09	QWE.3.7(2).docx	吸引力指标层	Attractiveness indicators	C3环境整洁与维护	C4可进入性	C3	C4	C3	C4	环境整洁与维护	Environmental cleanliness and maintenance	可进入性	Accessibility for entry and use	1/8	right_more_important	0.125
E09	QWE.3.7(2).docx	吸引力指标层	Attractiveness indicators	C3环境整洁与维护	C5活动可参与	C3	C5	C3	C5	环境整洁与维护	Environmental cleanliness and maintenance	活动可参与	Opportunities for activity participation	8	left_more_important	8
E09	QWE.3.7(2).docx	吸引力指标层	Attractiveness indicators	C3环境整洁与维护	C6再访意愿	C3	C6	C3	C6	环境整洁与维护	Environmental cleanliness and maintenance	再访意愿	Revisit intention	5	left_more_important	5
E09	QWE.3.7(2).docx	吸引力指标层	Attractiveness indicators	C4可进入性	C5活动可参与	C4	C5	C4	C5	可进入性	Accessibility for entry and use	活动可参与	Opportunities for activity participation	2	left_more_important	2
E09	QWE.3.7(2).docx	吸引力指标层	Attractiveness indicators	C4可进入性	C6再访意愿	C4	C6	C4	C6	可进入性	Accessibility for entry and use	再访意愿	Revisit intention	9	left_more_important	9
E09	QWE.3.7(2).docx	吸引力指标层	Attractiveness indicators	C5活动可参与	C6再访意愿	C5	C6	C5	C6	活动可参与	Opportunities for activity participation	再访意愿	Revisit intention	3	left_more_important	3
E09	QWE.3.7(2).docx	舒适度指标层	Comfort indicators	D1遮荫与避雨能力	D2座椅舒适性与适老性	D1	D2	D1	D2	遮荫与避雨能力	Shading and rain shelter capacity	座椅舒适性与适老性	Seating comfort and age-friendliness	2	left_more_important	2
E09	QWE.3.7(2).docx	舒适度指标层	Comfort indicators	D1遮荫与避雨能力	D3热环境舒适	D1	D3	D1	D3	遮荫与避雨能力	Shading and rain shelter capacity	热环境舒适	Thermal comfort	6	left_more_important	6
E09	QWE.3.7(2).docx	舒适度指标层	Comfort indicators	D1遮荫与避雨能力	D4声环境舒适	D1	D4	D1	D4	遮荫与避雨能力	Shading and rain shelter capacity	声环境舒适	Acoustic comfort	6	left_more_important	6
E09	QWE.3.7(2).docx	舒适度指标层	Comfort indicators	D1遮荫与避雨能力	D5空间尺度适宜	D1	D5	D1	D5	遮荫与避雨能力	Shading and rain shelter capacity	空间尺度适宜	Appropriateness of spatial scale	1	equal	1
E09	QWE.3.7(2).docx	舒适度指标层	Comfort indicators	D1遮荫与避雨能力	D6厕所可达与维护	D1	D6	D1	D6	遮荫与避雨能力	Shading and rain shelter capacity	厕所可达与维护	Toilet accessibility and maintenance	7	left_more_important	7
E09	QWE.3.7(2).docx	舒适度指标层	Comfort indicators	D2座椅舒适性与适老性	D3热环境舒适	D2	D3	D2	D3	座椅舒适性与适老性	Seating comfort and age-friendliness	热环境舒适	Thermal comfort	5	left_more_important	5
E09	QWE.3.7(2).docx	舒适度指标层	Comfort indicators	D2座椅舒适性与适老性	D4声环境舒适	D2	D4	D2	D4	座椅舒适性与适老性	Seating comfort and age-friendliness	声环境舒适	Acoustic comfort	7	left_more_important	7
E09	QWE.3.7(2).docx	舒适度指标层	Comfort indicators	D2座椅舒适性与适老性	D5空间尺度适宜	D2	D5	D2	D5	座椅舒适性与适老性	Seating comfort and age-friendliness	空间尺度适宜	Appropriateness of spatial scale	1/5	right_more_important	0.2
E09	QWE.3.7(2).docx	舒适度指标层	Comfort indicators	D2座椅舒适性与适老性	D6厕所可达与维护	D2	D6	D2	D6	座椅舒适性与适老性	Seating comfort and age-friendliness	厕所可达与维护	Toilet accessibility and maintenance	2	left_more_important	2
E09	QWE.3.7(2).docx	舒适度指标层	Comfort indicators	D3热环境舒适	D4声环境舒适	D3	D4	D3	D4	热环境舒适	Thermal comfort	声环境舒适	Acoustic comfort	1	equal	1
E09	QWE.3.7(2).docx	舒适度指标层	Comfort indicators	D3热环境舒适	D5空间尺度适宜	D3	D5	D3	D5	热环境舒适	Thermal comfort	空间尺度适宜	Appropriateness of spatial scale	1/7	right_more_important	0.142857
E09	QWE.3.7(2).docx	舒适度指标层	Comfort indicators	D3热环境舒适	D6厕所可达与维护	D3	D6	D3	D6	热环境舒适	Thermal comfort	厕所可达与维护	Toilet accessibility and maintenance	1/6	right_more_important	0.166667
E09	QWE.3.7(2).docx	舒适度指标层	Comfort indicators	D4声环境舒适	D5空间尺度适宜	D4	D5	D4	D5	声环境舒适	Acoustic comfort	空间尺度适宜	Appropriateness of spatial scale	1/9	right_more_important	0.111111
E09	QWE.3.7(2).docx	舒适度指标层	Comfort indicators	D4声环境舒适	D6厕所可达与维护	D4	D6	D4	D6	声环境舒适	Acoustic comfort	厕所可达与维护	Toilet accessibility and maintenance	1/8	right_more_important	0.125
E09	QWE.3.7(2).docx	舒适度指标层	Comfort indicators	D5空间尺度适宜	D6厕所可达与维护	D5	D6	D5	D6	空间尺度适宜	Appropriateness of spatial scale	厕所可达与维护	Toilet accessibility and maintenance	8	left_more_important	8
E09	QWE.3.7(2).docx	安全性指标层	Safety indicators	E1照明充足	E2可视性	E1	E2	E1	E2	照明充足	Adequate lighting	可视性	Visibility	1/5	right_more_important	0.2
E09	QWE.3.7(2).docx	安全性指标层	Safety indicators	E1照明充足	E3园内道路安全	E1	E3	E1	E3	照明充足	Adequate lighting	园内道路安全	Safety of internal pathways	1/8	right_more_important	0.125
E09	QWE.3.7(2).docx	安全性指标层	Safety indicators	E1照明充足	E4园外交通安全	E1	E4	E1	E4	照明充足	Adequate lighting	园外交通安全	External traffic safety	1/8	right_more_important	0.125
E09	QWE.3.7(2).docx	安全性指标层	Safety indicators	E1照明充足	E5设施安全	E1	E5	E1	E5	照明充足	Adequate lighting	设施安全	Facility safety	1/9	right_more_important	0.111111
E09	QWE.3.7(2).docx	安全性指标层	Safety indicators	E1照明充足	E6秩序维护	E1	E6	E1	E6	照明充足	Adequate lighting	秩序维护	Order maintenance	1/6	right_more_important	0.166667
E09	QWE.3.7(2).docx	安全性指标层	Safety indicators	E2可视性	E3园内道路安全	E2	E3	E2	E3	可视性	Visibility	园内道路安全	Safety of internal pathways	1/8	right_more_important	0.125
E09	QWE.3.7(2).docx	安全性指标层	Safety indicators	E2可视性	E4园外交通安全	E2	E4	E2	E4	可视性	Visibility	园外交通安全	External traffic safety	1/8	right_more_important	0.125
E09	QWE.3.7(2).docx	安全性指标层	Safety indicators	E2可视性	E5设施安全	E2	E5	E2	E5	可视性	Visibility	设施安全	Facility safety	1/9	right_more_important	0.111111
E09	QWE.3.7(2).docx	安全性指标层	Safety indicators	E2可视性	E6秩序维护	E2	E6	E2	E6	可视性	Visibility	秩序维护	Order maintenance	1/5	right_more_important	0.2
E09	QWE.3.7(2).docx	安全性指标层	Safety indicators	E3园内道路安全	E4园外交通安全	E3	E4	E3	E4	园内道路安全	Safety of internal pathways	园外交通安全	External traffic safety	1	equal	1
E09	QWE.3.7(2).docx	安全性指标层	Safety indicators	E3园内道路安全	E5设施安全	E3	E5	E3	E5	园内道路安全	Safety of internal pathways	设施安全	Facility safety	1	equal	1
E09	QWE.3.7(2).docx	安全性指标层	Safety indicators	E3园内道路安全	E6秩序维护	E3	E6	E3	E6	园内道路安全	Safety of internal pathways	秩序维护	Order maintenance	2	left_more_important	2
E09	QWE.3.7(2).docx	安全性指标层	Safety indicators	E4园外交通安全	E5设施安全	E4	E5	E4	E5	园外交通安全	External traffic safety	设施安全	Facility safety	1/4	right_more_important	0.25
E09	QWE.3.7(2).docx	安全性指标层	Safety indicators	E4园外交通安全	E6秩序维护	E4	E6	E4	E6	园外交通安全	External traffic safety	秩序维护	Order maintenance	4	left_more_important	4
E09	QWE.3.7(2).docx	安全性指标层	Safety indicators	E5设施安全	E6秩序维护	E5	E6	E5	E6	设施安全	Facility safety	秩序维护	Order maintenance	6	left_more_important	6
E10	wyf2026.3.7(2).docx	准则层	Criterion level	A流动性	B丰富度	A	B	A	B	流动性	Mobility	丰富度	Richness	6	left_more_important	6
E10	wyf2026.3.7(2).docx	准则层	Criterion level	A流动性	C吸引力	A	C	A	C	流动性	Mobility	吸引力	Attractiveness	3	left_more_important	3
E10	wyf2026.3.7(2).docx	准则层	Criterion level	A流动性	D舒适度	A	D	A	D	流动性	Mobility	舒适度	Comfort	1/3	right_more_important	0.333333
E10	wyf2026.3.7(2).docx	准则层	Criterion level	A流动性	E安全性	A	E	A	E	流动性	Mobility	安全性	Safety	1/9	right_more_important	0.111111
E10	wyf2026.3.7(2).docx	准则层	Criterion level	B丰富度	C吸引力	B	C	B	C	丰富度	Richness	吸引力	Attractiveness	4	left_more_important	4
E10	wyf2026.3.7(2).docx	准则层	Criterion level	B丰富度	D舒适度	B	D	B	D	丰富度	Richness	舒适度	Comfort	1/4	right_more_important	0.25
E10	wyf2026.3.7(2).docx	准则层	Criterion level	B丰富度	E安全性	B	E	B	E	丰富度	Richness	安全性	Safety	1/9	right_more_important	0.111111
E10	wyf2026.3.7(2).docx	准则层	Criterion level	C吸引力	D舒适度	C	D	C	D	吸引力	Attractiveness	舒适度	Comfort	1/4	right_more_important	0.25
E10	wyf2026.3.7(2).docx	准则层	Criterion level	C吸引力	E安全性	C	E	C	E	吸引力	Attractiveness	安全性	Safety	1/9	right_more_important	0.111111
E10	wyf2026.3.7(2).docx	准则层	Criterion level	D舒适度	E安全性	D	E	D	E	舒适度	Comfort	安全性	Safety	1/9	right_more_important	0.111111
E10	wyf2026.3.7(2).docx	流动性指标层	Mobility indicators	A1人行道通行性	A2十分钟可达	A1	A2	A1	A2	人行道通行性	Pedestrian path walkability	十分钟可达	10-minute walking accessibility	6	left_more_important	6
E10	wyf2026.3.7(2).docx	流动性指标层	Mobility indicators	A1人行道通行性	A3路面平整易行	A1	A3	A1	A3	人行道通行性	Pedestrian path walkability	路面平整易行	Pavement evenness and ease of walking	1/4	right_more_important	0.25
E10	wyf2026.3.7(2).docx	流动性指标层	Mobility indicators	A1人行道通行性	A4内部步行线路连续	A1	A4	A1	A4	人行道通行性	Pedestrian path walkability	内部步行线路连续	Continuity of internal walking routes	1/3	right_more_important	0.333333
E10	wyf2026.3.7(2).docx	流动性指标层	Mobility indicators	A1人行道通行性	A6运动场地	A1	A6	A1	A6	人行道通行性	Pedestrian path walkability	运动场地	Availability of activity spaces	6	left_more_important	6
E10	wyf2026.3.7(2).docx	流动性指标层	Mobility indicators	A2十分钟可达	A3路面平整易行	A2	A3	A2	A3	十分钟可达	10-minute walking accessibility	路面平整易行	Pavement evenness and ease of walking	1/7	right_more_important	0.142857
E10	wyf2026.3.7(2).docx	流动性指标层	Mobility indicators	A2十分钟可达	A4内部步行线路连续	A2	A4	A2	A4	十分钟可达	10-minute walking accessibility	内部步行线路连续	Continuity of internal walking routes	1/6	right_more_important	0.166667
E10	wyf2026.3.7(2).docx	流动性指标层	Mobility indicators	A2十分钟可达	A6运动场地	A2	A6	A2	A6	十分钟可达	10-minute walking accessibility	运动场地	Availability of activity spaces	4	left_more_important	4
E10	wyf2026.3.7(2).docx	流动性指标层	Mobility indicators	A3路面平整易行	A4内部步行线路连续	A3	A4	A3	A4	路面平整易行	Pavement evenness and ease of walking	内部步行线路连续	Continuity of internal walking routes	2	left_more_important	2
E10	wyf2026.3.7(2).docx	流动性指标层	Mobility indicators	A3路面平整易行	A6运动场地	A3	A6	A3	A6	路面平整易行	Pavement evenness and ease of walking	运动场地	Availability of activity spaces	9	left_more_important	9
E10	wyf2026.3.7(2).docx	流动性指标层	Mobility indicators	A4内部步行线路连续	A6运动场地	A4	A6	A4	A6	内部步行线路连续	Continuity of internal walking routes	运动场地	Availability of activity spaces	8	left_more_important	8
E10	wyf2026.3.7(2).docx	丰富度指标层	Richness indicators	B1空间类型丰富度	B2设施类型多样性	B1	B2	B3	B4	空间类型丰富度	Diversity of spatial types	设施类型多样性	Diversity of facility types	1/5	right_more_important	0.2
E10	wyf2026.3.7(2).docx	吸引力指标层	Attractiveness indicators	C1景观宜人性	C2蓝绿特征	C1	C2	C1	C2	景观宜人性	Scenic pleasantness	蓝绿特征	Blue–green landscape characteristics	1/4	right_more_important	0.25
E10	wyf2026.3.7(2).docx	吸引力指标层	Attractiveness indicators	C1景观宜人性	C3环境整洁与维护	C1	C3	C1	C3	景观宜人性	Scenic pleasantness	环境整洁与维护	Environmental cleanliness and maintenance	1/6	right_more_important	0.166667
E10	wyf2026.3.7(2).docx	吸引力指标层	Attractiveness indicators	C1景观宜人性	C4可进入性	C1	C4	C1	C4	景观宜人性	Scenic pleasantness	可进入性	Accessibility for entry and use	1	equal	1
E10	wyf2026.3.7(2).docx	吸引力指标层	Attractiveness indicators	C1景观宜人性	C5活动可参与	C1	C5	C1	C5	景观宜人性	Scenic pleasantness	活动可参与	Opportunities for activity participation	3	left_more_important	3
E10	wyf2026.3.7(2).docx	吸引力指标层	Attractiveness indicators	C1景观宜人性	C6再访意愿	C1	C6	C1	C6	景观宜人性	Scenic pleasantness	再访意愿	Revisit intention	1	equal	1
E10	wyf2026.3.7(2).docx	吸引力指标层	Attractiveness indicators	C2蓝绿特征	C3环境整洁与维护	C2	C3	C2	C3	蓝绿特征	Blue–green landscape characteristics	环境整洁与维护	Environmental cleanliness and maintenance	1/3	right_more_important	0.333333
E10	wyf2026.3.7(2).docx	吸引力指标层	Attractiveness indicators	C2蓝绿特征	C4可进入性	C2	C4	C2	C4	蓝绿特征	Blue–green landscape characteristics	可进入性	Accessibility for entry and use	5	left_more_important	5
E10	wyf2026.3.7(2).docx	吸引力指标层	Attractiveness indicators	C2蓝绿特征	C5活动可参与	C2	C5	C2	C5	蓝绿特征	Blue–green landscape characteristics	活动可参与	Opportunities for activity participation	6	left_more_important	6
E10	wyf2026.3.7(2).docx	吸引力指标层	Attractiveness indicators	C2蓝绿特征	C6再访意愿	C2	C6	C2	C6	蓝绿特征	Blue–green landscape characteristics	再访意愿	Revisit intention	4	left_more_important	4
E10	wyf2026.3.7(2).docx	吸引力指标层	Attractiveness indicators	C3环境整洁与维护	C4可进入性	C3	C4	C3	C4	环境整洁与维护	Environmental cleanliness and maintenance	可进入性	Accessibility for entry and use	7	left_more_important	7
E10	wyf2026.3.7(2).docx	吸引力指标层	Attractiveness indicators	C3环境整洁与维护	C5活动可参与	C3	C5	C3	C5	环境整洁与维护	Environmental cleanliness and maintenance	活动可参与	Opportunities for activity participation	7	left_more_important	7
E10	wyf2026.3.7(2).docx	吸引力指标层	Attractiveness indicators	C3环境整洁与维护	C6再访意愿	C3	C6	C3	C6	环境整洁与维护	Environmental cleanliness and maintenance	再访意愿	Revisit intention	8	left_more_important	8
E10	wyf2026.3.7(2).docx	吸引力指标层	Attractiveness indicators	C4可进入性	C5活动可参与	C4	C5	C4	C5	可进入性	Accessibility for entry and use	活动可参与	Opportunities for activity participation	2	left_more_important	2
E10	wyf2026.3.7(2).docx	吸引力指标层	Attractiveness indicators	C4可进入性	C6再访意愿	C4	C6	C4	C6	可进入性	Accessibility for entry and use	再访意愿	Revisit intention	2	left_more_important	2
E10	wyf2026.3.7(2).docx	吸引力指标层	Attractiveness indicators	C5活动可参与	C6再访意愿	C5	C6	C5	C6	活动可参与	Opportunities for activity participation	再访意愿	Revisit intention	1/4	right_more_important	0.25
E10	wyf2026.3.7(2).docx	舒适度指标层	Comfort indicators	D1遮荫与避雨能力	D2座椅舒适性与适老性	D1	D2	D1	D2	遮荫与避雨能力	Shading and rain shelter capacity	座椅舒适性与适老性	Seating comfort and age-friendliness	1/4	right_more_important	0.25
E10	wyf2026.3.7(2).docx	舒适度指标层	Comfort indicators	D1遮荫与避雨能力	D3热环境舒适	D1	D3	D1	D3	遮荫与避雨能力	Shading and rain shelter capacity	热环境舒适	Thermal comfort	1	equal	1
E10	wyf2026.3.7(2).docx	舒适度指标层	Comfort indicators	D1遮荫与避雨能力	D4声环境舒适	D1	D4	D1	D4	遮荫与避雨能力	Shading and rain shelter capacity	声环境舒适	Acoustic comfort	1/3	right_more_important	0.333333
E10	wyf2026.3.7(2).docx	舒适度指标层	Comfort indicators	D1遮荫与避雨能力	D5空间尺度适宜	D1	D5	D1	D5	遮荫与避雨能力	Shading and rain shelter capacity	空间尺度适宜	Appropriateness of spatial scale	1/2	right_more_important	0.5
E10	wyf2026.3.7(2).docx	舒适度指标层	Comfort indicators	D1遮荫与避雨能力	D6厕所可达与维护	D1	D6	D1	D6	遮荫与避雨能力	Shading and rain shelter capacity	厕所可达与维护	Toilet accessibility and maintenance	1/5	right_more_important	0.2
E10	wyf2026.3.7(2).docx	舒适度指标层	Comfort indicators	D2座椅舒适性与适老性	D3热环境舒适	D2	D3	D2	D3	座椅舒适性与适老性	Seating comfort and age-friendliness	热环境舒适	Thermal comfort	2	left_more_important	2
E10	wyf2026.3.7(2).docx	舒适度指标层	Comfort indicators	D2座椅舒适性与适老性	D4声环境舒适	D2	D4	D2	D4	座椅舒适性与适老性	Seating comfort and age-friendliness	声环境舒适	Acoustic comfort	2	left_more_important	2
E10	wyf2026.3.7(2).docx	舒适度指标层	Comfort indicators	D2座椅舒适性与适老性	D5空间尺度适宜	D2	D5	D2	D5	座椅舒适性与适老性	Seating comfort and age-friendliness	空间尺度适宜	Appropriateness of spatial scale	1	equal	1
E10	wyf2026.3.7(2).docx	舒适度指标层	Comfort indicators	D2座椅舒适性与适老性	D6厕所可达与维护	D2	D6	D2	D6	座椅舒适性与适老性	Seating comfort and age-friendliness	厕所可达与维护	Toilet accessibility and maintenance	1/3	right_more_important	0.333333
E10	wyf2026.3.7(2).docx	舒适度指标层	Comfort indicators	D3热环境舒适	D4声环境舒适	D3	D4	D3	D4	热环境舒适	Thermal comfort	声环境舒适	Acoustic comfort	1	equal	1
E10	wyf2026.3.7(2).docx	舒适度指标层	Comfort indicators	D3热环境舒适	D5空间尺度适宜	D3	D5	D3	D5	热环境舒适	Thermal comfort	空间尺度适宜	Appropriateness of spatial scale	1/2	right_more_important	0.5
E10	wyf2026.3.7(2).docx	舒适度指标层	Comfort indicators	D3热环境舒适	D6厕所可达与维护	D3	D6	D3	D6	热环境舒适	Thermal comfort	厕所可达与维护	Toilet accessibility and maintenance	1/3	right_more_important	0.333333
E10	wyf2026.3.7(2).docx	舒适度指标层	Comfort indicators	D4声环境舒适	D5空间尺度适宜	D4	D5	D4	D5	声环境舒适	Acoustic comfort	空间尺度适宜	Appropriateness of spatial scale	1/2	right_more_important	0.5
E10	wyf2026.3.7(2).docx	舒适度指标层	Comfort indicators	D4声环境舒适	D6厕所可达与维护	D4	D6	D4	D6	声环境舒适	Acoustic comfort	厕所可达与维护	Toilet accessibility and maintenance	1/3	right_more_important	0.333333
E10	wyf2026.3.7(2).docx	舒适度指标层	Comfort indicators	D5空间尺度适宜	D6厕所可达与维护	D5	D6	D5	D6	空间尺度适宜	Appropriateness of spatial scale	厕所可达与维护	Toilet accessibility and maintenance	1/3	right_more_important	0.333333
E10	wyf2026.3.7(2).docx	安全性指标层	Safety indicators	E1照明充足	E2可视性	E1	E2	E1	E2	照明充足	Adequate lighting	可视性	Visibility	1/4	right_more_important	0.25
E10	wyf2026.3.7(2).docx	安全性指标层	Safety indicators	E1照明充足	E3园内道路安全	E1	E3	E1	E3	照明充足	Adequate lighting	园内道路安全	Safety of internal pathways	1/6	right_more_important	0.166667
E10	wyf2026.3.7(2).docx	安全性指标层	Safety indicators	E1照明充足	E4园外交通安全	E1	E4	E1	E4	照明充足	Adequate lighting	园外交通安全	External traffic safety	1/6	right_more_important	0.166667
E10	wyf2026.3.7(2).docx	安全性指标层	Safety indicators	E1照明充足	E5设施安全	E1	E5	E1	E5	照明充足	Adequate lighting	设施安全	Facility safety	1/6	right_more_important	0.166667
E10	wyf2026.3.7(2).docx	安全性指标层	Safety indicators	E1照明充足	E6秩序维护	E1	E6	E1	E6	照明充足	Adequate lighting	秩序维护	Order maintenance	1/5	right_more_important	0.2
E10	wyf2026.3.7(2).docx	安全性指标层	Safety indicators	E2可视性	E3园内道路安全	E2	E3	E2	E3	可视性	Visibility	园内道路安全	Safety of internal pathways	1/3	right_more_important	0.333333
E10	wyf2026.3.7(2).docx	安全性指标层	Safety indicators	E2可视性	E4园外交通安全	E2	E4	E2	E4	可视性	Visibility	园外交通安全	External traffic safety	1/3	right_more_important	0.333333
E10	wyf2026.3.7(2).docx	安全性指标层	Safety indicators	E2可视性	E5设施安全	E2	E5	E2	E5	可视性	Visibility	设施安全	Facility safety	1/3	right_more_important	0.333333
E10	wyf2026.3.7(2).docx	安全性指标层	Safety indicators	E2可视性	E6秩序维护	E2	E6	E2	E6	可视性	Visibility	秩序维护	Order maintenance	1/2	right_more_important	0.5
E10	wyf2026.3.7(2).docx	安全性指标层	Safety indicators	E3园内道路安全	E4园外交通安全	E3	E4	E3	E4	园内道路安全	Safety of internal pathways	园外交通安全	External traffic safety	3	left_more_important	3
E10	wyf2026.3.7(2).docx	安全性指标层	Safety indicators	E3园内道路安全	E5设施安全	E3	E5	E3	E5	园内道路安全	Safety of internal pathways	设施安全	Facility safety	1	equal	1
E10	wyf2026.3.7(2).docx	安全性指标层	Safety indicators	E3园内道路安全	E6秩序维护	E3	E6	E3	E6	园内道路安全	Safety of internal pathways	秩序维护	Order maintenance	4	left_more_important	4
E10	wyf2026.3.7(2).docx	安全性指标层	Safety indicators	E4园外交通安全	E5设施安全	E4	E5	E4	E5	园外交通安全	External traffic safety	设施安全	Facility safety	1/2	right_more_important	0.5
E10	wyf2026.3.7(2).docx	安全性指标层	Safety indicators	E4园外交通安全	E6秩序维护	E4	E6	E4	E6	园外交通安全	External traffic safety	秩序维护	Order maintenance	1/2	right_more_important	0.5
E10	wyf2026.3.7(2).docx	安全性指标层	Safety indicators	E5设施安全	E6秩序维护	E5	E6	E5	E6	设施安全	Facility safety	秩序维护	Order maintenance	2	left_more_important	2
E11	wyf2026-3-6(2).docx	准则层	Criterion level	A流动性	B丰富度	A	B	A	B	流动性	Mobility	丰富度	Richness	5	left_more_important	5
E11	wyf2026-3-6(2).docx	准则层	Criterion level	A流动性	C吸引力	A	C	A	C	流动性	Mobility	吸引力	Attractiveness	1	equal	1
E11	wyf2026-3-6(2).docx	准则层	Criterion level	A流动性	D舒适度	A	D	A	D	流动性	Mobility	舒适度	Comfort	1/5	right_more_important	0.2
E11	wyf2026-3-6(2).docx	准则层	Criterion level	A流动性	E安全性	A	E	A	E	流动性	Mobility	安全性	Safety	1/9	right_more_important	0.111111
E11	wyf2026-3-6(2).docx	准则层	Criterion level	B丰富度	C吸引力	B	C	B	C	丰富度	Richness	吸引力	Attractiveness	1/5	right_more_important	0.2
E11	wyf2026-3-6(2).docx	准则层	Criterion level	B丰富度	D舒适度	B	D	B	D	丰富度	Richness	舒适度	Comfort	1/8	right_more_important	0.125
E11	wyf2026-3-6(2).docx	准则层	Criterion level	B丰富度	E安全性	B	E	B	E	丰富度	Richness	安全性	Safety	1/9	right_more_important	0.111111
E11	wyf2026-3-6(2).docx	准则层	Criterion level	C吸引力	D舒适度	C	D	C	D	吸引力	Attractiveness	舒适度	Comfort	1/5	right_more_important	0.2
E11	wyf2026-3-6(2).docx	准则层	Criterion level	C吸引力	E安全性	C	E	C	E	吸引力	Attractiveness	安全性	Safety	1/9	right_more_important	0.111111
E11	wyf2026-3-6(2).docx	准则层	Criterion level	D舒适度	E安全性	D	E	D	E	舒适度	Comfort	安全性	Safety	1/9	right_more_important	0.111111
E11	wyf2026-3-6(2).docx	流动性指标层	Mobility indicators	A1人行道通行性	A2十分钟可达	A1	A2	A1	A2	人行道通行性	Pedestrian path walkability	十分钟可达	10-minute walking accessibility	1	equal	1
E11	wyf2026-3-6(2).docx	流动性指标层	Mobility indicators	A1人行道通行性	A3路面平整易行	A1	A3	A1	A3	人行道通行性	Pedestrian path walkability	路面平整易行	Pavement evenness and ease of walking	1/4	right_more_important	0.25
E11	wyf2026-3-6(2).docx	流动性指标层	Mobility indicators	A1人行道通行性	A4内部步行线路连续	A1	A4	A1	A4	人行道通行性	Pedestrian path walkability	内部步行线路连续	Continuity of internal walking routes	1/5	right_more_important	0.2
E11	wyf2026-3-6(2).docx	流动性指标层	Mobility indicators	A1人行道通行性	A6运动场地	A1	A6	A1	A6	人行道通行性	Pedestrian path walkability	运动场地	Availability of activity spaces	1/3	right_more_important	0.333333
E11	wyf2026-3-6(2).docx	流动性指标层	Mobility indicators	A2十分钟可达	A3路面平整易行	A2	A3	A2	A3	十分钟可达	10-minute walking accessibility	路面平整易行	Pavement evenness and ease of walking	1/4	right_more_important	0.25
E11	wyf2026-3-6(2).docx	流动性指标层	Mobility indicators	A2十分钟可达	A4内部步行线路连续	A2	A4	A2	A4	十分钟可达	10-minute walking accessibility	内部步行线路连续	Continuity of internal walking routes	1/5	right_more_important	0.2
E11	wyf2026-3-6(2).docx	流动性指标层	Mobility indicators	A2十分钟可达	A6运动场地	A2	A6	A2	A6	十分钟可达	10-minute walking accessibility	运动场地	Availability of activity spaces	1/3	right_more_important	0.333333
E11	wyf2026-3-6(2).docx	流动性指标层	Mobility indicators	A3路面平整易行	A4内部步行线路连续	A3	A4	A3	A4	路面平整易行	Pavement evenness and ease of walking	内部步行线路连续	Continuity of internal walking routes	1/2	right_more_important	0.5
E11	wyf2026-3-6(2).docx	流动性指标层	Mobility indicators	A3路面平整易行	A6运动场地	A3	A6	A3	A6	路面平整易行	Pavement evenness and ease of walking	运动场地	Availability of activity spaces	2	left_more_important	2
E11	wyf2026-3-6(2).docx	流动性指标层	Mobility indicators	A4内部步行线路连续	A6运动场地	A4	A6	A4	A6	内部步行线路连续	Continuity of internal walking routes	运动场地	Availability of activity spaces	3	left_more_important	3
E11	wyf2026-3-6(2).docx	丰富度指标层	Richness indicators	B1空间类型丰富度	B2设施类型多样性	B1	B2	B3	B4	空间类型丰富度	Diversity of spatial types	设施类型多样性	Diversity of facility types	4	left_more_important	4
E11	wyf2026-3-6(2).docx	吸引力指标层	Attractiveness indicators	C1景观宜人性	C2蓝绿特征	C1	C2	C1	C2	景观宜人性	Scenic pleasantness	蓝绿特征	Blue–green landscape characteristics	4	left_more_important	4
E11	wyf2026-3-6(2).docx	吸引力指标层	Attractiveness indicators	C1景观宜人性	C3环境整洁与维护	C1	C3	C1	C3	景观宜人性	Scenic pleasantness	环境整洁与维护	Environmental cleanliness and maintenance	1/6	right_more_important	0.166667
E11	wyf2026-3-6(2).docx	吸引力指标层	Attractiveness indicators	C1景观宜人性	C4可进入性	C1	C4	C1	C4	景观宜人性	Scenic pleasantness	可进入性	Accessibility for entry and use	3	left_more_important	3
E11	wyf2026-3-6(2).docx	吸引力指标层	Attractiveness indicators	C1景观宜人性	C5活动可参与	C1	C5	C1	C5	景观宜人性	Scenic pleasantness	活动可参与	Opportunities for activity participation	7	left_more_important	7
E11	wyf2026-3-6(2).docx	吸引力指标层	Attractiveness indicators	C1景观宜人性	C6再访意愿	C1	C6	C1	C6	景观宜人性	Scenic pleasantness	再访意愿	Revisit intention	1/4	right_more_important	0.25
E11	wyf2026-3-6(2).docx	吸引力指标层	Attractiveness indicators	C2蓝绿特征	C3环境整洁与维护	C2	C3	C2	C3	蓝绿特征	Blue–green landscape characteristics	环境整洁与维护	Environmental cleanliness and maintenance	1/6	right_more_important	0.166667
E11	wyf2026-3-6(2).docx	吸引力指标层	Attractiveness indicators	C2蓝绿特征	C4可进入性	C2	C4	C2	C4	蓝绿特征	Blue–green landscape characteristics	可进入性	Accessibility for entry and use	1	equal	1
E11	wyf2026-3-6(2).docx	吸引力指标层	Attractiveness indicators	C2蓝绿特征	C5活动可参与	C2	C5	C2	C5	蓝绿特征	Blue–green landscape characteristics	活动可参与	Opportunities for activity participation	4	left_more_important	4
E11	wyf2026-3-6(2).docx	吸引力指标层	Attractiveness indicators	C2蓝绿特征	C6再访意愿	C2	C6	C2	C6	蓝绿特征	Blue–green landscape characteristics	再访意愿	Revisit intention	1/6	right_more_important	0.166667
E11	wyf2026-3-6(2).docx	吸引力指标层	Attractiveness indicators	C3环境整洁与维护	C4可进入性	C3	C4	C3	C4	环境整洁与维护	Environmental cleanliness and maintenance	可进入性	Accessibility for entry and use	7	left_more_important	7
E11	wyf2026-3-6(2).docx	吸引力指标层	Attractiveness indicators	C3环境整洁与维护	C5活动可参与	C3	C5	C3	C5	环境整洁与维护	Environmental cleanliness and maintenance	活动可参与	Opportunities for activity participation	9	left_more_important	9
E11	wyf2026-3-6(2).docx	吸引力指标层	Attractiveness indicators	C3环境整洁与维护	C6再访意愿	C3	C6	C3	C6	环境整洁与维护	Environmental cleanliness and maintenance	再访意愿	Revisit intention	3	left_more_important	3
E11	wyf2026-3-6(2).docx	吸引力指标层	Attractiveness indicators	C4可进入性	C5活动可参与	C4	C5	C4	C5	可进入性	Accessibility for entry and use	活动可参与	Opportunities for activity participation	5	left_more_important	5
E11	wyf2026-3-6(2).docx	吸引力指标层	Attractiveness indicators	C4可进入性	C6再访意愿	C4	C6	C4	C6	可进入性	Accessibility for entry and use	再访意愿	Revisit intention	1/4	right_more_important	0.25
E11	wyf2026-3-6(2).docx	吸引力指标层	Attractiveness indicators	C5活动可参与	C6再访意愿	C5	C6	C5	C6	活动可参与	Opportunities for activity participation	再访意愿	Revisit intention	1/6	right_more_important	0.166667
E11	wyf2026-3-6(2).docx	舒适度指标层	Comfort indicators	D1遮荫与避雨能力	D2座椅舒适性与适老性	D1	D2	D1	D2	遮荫与避雨能力	Shading and rain shelter capacity	座椅舒适性与适老性	Seating comfort and age-friendliness	1/7	right_more_important	0.142857
E11	wyf2026-3-6(2).docx	舒适度指标层	Comfort indicators	D1遮荫与避雨能力	D3热环境舒适	D1	D3	D1	D3	遮荫与避雨能力	Shading and rain shelter capacity	热环境舒适	Thermal comfort	1/8	right_more_important	0.125
E11	wyf2026-3-6(2).docx	舒适度指标层	Comfort indicators	D1遮荫与避雨能力	D4声环境舒适	D1	D4	D1	D4	遮荫与避雨能力	Shading and rain shelter capacity	声环境舒适	Acoustic comfort	1/9	right_more_important	0.111111
E11	wyf2026-3-6(2).docx	舒适度指标层	Comfort indicators	D1遮荫与避雨能力	D5空间尺度适宜	D1	D5	D1	D5	遮荫与避雨能力	Shading and rain shelter capacity	空间尺度适宜	Appropriateness of spatial scale	1/3	right_more_important	0.333333
E11	wyf2026-3-6(2).docx	舒适度指标层	Comfort indicators	D1遮荫与避雨能力	D6厕所可达与维护	D1	D6	D1	D6	遮荫与避雨能力	Shading and rain shelter capacity	厕所可达与维护	Toilet accessibility and maintenance	1/9	right_more_important	0.111111
E11	wyf2026-3-6(2).docx	舒适度指标层	Comfort indicators	D2座椅舒适性与适老性	D3热环境舒适	D2	D3	D2	D3	座椅舒适性与适老性	Seating comfort and age-friendliness	热环境舒适	Thermal comfort	1/5	right_more_important	0.2
E11	wyf2026-3-6(2).docx	舒适度指标层	Comfort indicators	D2座椅舒适性与适老性	D4声环境舒适	D2	D4	D2	D4	座椅舒适性与适老性	Seating comfort and age-friendliness	声环境舒适	Acoustic comfort	1/7	right_more_important	0.142857
E11	wyf2026-3-6(2).docx	舒适度指标层	Comfort indicators	D2座椅舒适性与适老性	D5空间尺度适宜	D2	D5	D2	D5	座椅舒适性与适老性	Seating comfort and age-friendliness	空间尺度适宜	Appropriateness of spatial scale	6	left_more_important	6
E11	wyf2026-3-6(2).docx	舒适度指标层	Comfort indicators	D2座椅舒适性与适老性	D6厕所可达与维护	D2	D6	D2	D6	座椅舒适性与适老性	Seating comfort and age-friendliness	厕所可达与维护	Toilet accessibility and maintenance	1/7	right_more_important	0.142857
E11	wyf2026-3-6(2).docx	舒适度指标层	Comfort indicators	D3热环境舒适	D4声环境舒适	D3	D4	D3	D4	热环境舒适	Thermal comfort	声环境舒适	Acoustic comfort	1/4	right_more_important	0.25
E11	wyf2026-3-6(2).docx	舒适度指标层	Comfort indicators	D3热环境舒适	D5空间尺度适宜	D3	D5	D3	D5	热环境舒适	Thermal comfort	空间尺度适宜	Appropriateness of spatial scale	6	left_more_important	6
E11	wyf2026-3-6(2).docx	舒适度指标层	Comfort indicators	D3热环境舒适	D6厕所可达与维护	D3	D6	D3	D6	热环境舒适	Thermal comfort	厕所可达与维护	Toilet accessibility and maintenance	1/4	right_more_important	0.25
E11	wyf2026-3-6(2).docx	舒适度指标层	Comfort indicators	D4声环境舒适	D5空间尺度适宜	D4	D5	D4	D5	声环境舒适	Acoustic comfort	空间尺度适宜	Appropriateness of spatial scale	9	left_more_important	9
E11	wyf2026-3-6(2).docx	舒适度指标层	Comfort indicators	D4声环境舒适	D6厕所可达与维护	D4	D6	D4	D6	声环境舒适	Acoustic comfort	厕所可达与维护	Toilet accessibility and maintenance	1	equal	1
E11	wyf2026-3-6(2).docx	舒适度指标层	Comfort indicators	D5空间尺度适宜	D6厕所可达与维护	D5	D6	D5	D6	空间尺度适宜	Appropriateness of spatial scale	厕所可达与维护	Toilet accessibility and maintenance	1/9	right_more_important	0.111111
E11	wyf2026-3-6(2).docx	安全性指标层	Safety indicators	E1照明充足	E2可视性	E1	E2	E1	E2	照明充足	Adequate lighting	可视性	Visibility	1	equal	1
E11	wyf2026-3-6(2).docx	安全性指标层	Safety indicators	E1照明充足	E3园内道路安全	E1	E3	E1	E3	照明充足	Adequate lighting	园内道路安全	Safety of internal pathways	1/9	right_more_important	0.111111
E11	wyf2026-3-6(2).docx	安全性指标层	Safety indicators	E1照明充足	E4园外交通安全	E1	E4	E1	E4	照明充足	Adequate lighting	园外交通安全	External traffic safety	1/6	right_more_important	0.166667
E11	wyf2026-3-6(2).docx	安全性指标层	Safety indicators	E1照明充足	E5设施安全	E1	E5	E1	E5	照明充足	Adequate lighting	设施安全	Facility safety	1/8	right_more_important	0.125
E11	wyf2026-3-6(2).docx	安全性指标层	Safety indicators	E1照明充足	E6秩序维护	E1	E6	E1	E6	照明充足	Adequate lighting	秩序维护	Order maintenance	1/3	right_more_important	0.333333
E11	wyf2026-3-6(2).docx	安全性指标层	Safety indicators	E2可视性	E3园内道路安全	E2	E3	E2	E3	可视性	Visibility	园内道路安全	Safety of internal pathways	1/9	right_more_important	0.111111
E11	wyf2026-3-6(2).docx	安全性指标层	Safety indicators	E2可视性	E4园外交通安全	E2	E4	E2	E4	可视性	Visibility	园外交通安全	External traffic safety	1/6	right_more_important	0.166667
E11	wyf2026-3-6(2).docx	安全性指标层	Safety indicators	E2可视性	E5设施安全	E2	E5	E2	E5	可视性	Visibility	设施安全	Facility safety	1/8	right_more_important	0.125
E11	wyf2026-3-6(2).docx	安全性指标层	Safety indicators	E2可视性	E6秩序维护	E2	E6	E2	E6	可视性	Visibility	秩序维护	Order maintenance	1/3	right_more_important	0.333333
E11	wyf2026-3-6(2).docx	安全性指标层	Safety indicators	E3园内道路安全	E4园外交通安全	E3	E4	E3	E4	园内道路安全	Safety of internal pathways	园外交通安全	External traffic safety	1/5	right_more_important	0.2
E11	wyf2026-3-6(2).docx	安全性指标层	Safety indicators	E3园内道路安全	E5设施安全	E3	E5	E3	E5	园内道路安全	Safety of internal pathways	设施安全	Facility safety	1/7	right_more_important	0.142857
E11	wyf2026-3-6(2).docx	安全性指标层	Safety indicators	E3园内道路安全	E6秩序维护	E3	E6	E3	E6	园内道路安全	Safety of internal pathways	秩序维护	Order maintenance	1/9	right_more_important	0.111111
E11	wyf2026-3-6(2).docx	安全性指标层	Safety indicators	E4园外交通安全	E5设施安全	E4	E5	E4	E5	园外交通安全	External traffic safety	设施安全	Facility safety	1/9	right_more_important	0.111111
E11	wyf2026-3-6(2).docx	安全性指标层	Safety indicators	E4园外交通安全	E6秩序维护	E4	E6	E4	E6	园外交通安全	External traffic safety	秩序维护	Order maintenance	1	equal	1
E11	wyf2026-3-6(2).docx	安全性指标层	Safety indicators	E5设施安全	E6秩序维护	E5	E6	E5	E6	设施安全	Facility safety	秩序维护	Order maintenance	9	left_more_important	9
E12	XX-20260306(2).docx	准则层	Criterion level	A流动性	B丰富度	A	B	A	B	流动性	Mobility	丰富度	Richness	1/6	right_more_important	0.166667
E12	XX-20260306(2).docx	准则层	Criterion level	A流动性	C吸引力	A	C	A	C	流动性	Mobility	吸引力	Attractiveness	1/9	right_more_important	0.111111
E12	XX-20260306(2).docx	准则层	Criterion level	A流动性	D舒适度	A	D	A	D	流动性	Mobility	舒适度	Comfort	1/7	right_more_important	0.142857
E12	XX-20260306(2).docx	准则层	Criterion level	A流动性	E安全性	A	E	A	E	流动性	Mobility	安全性	Safety	1/9	right_more_important	0.111111
E12	XX-20260306(2).docx	准则层	Criterion level	B丰富度	C吸引力	B	C	B	C	丰富度	Richness	吸引力	Attractiveness	8	left_more_important	8
E12	XX-20260306(2).docx	准则层	Criterion level	B丰富度	D舒适度	B	D	B	D	丰富度	Richness	舒适度	Comfort	1/7	right_more_important	0.142857
E12	XX-20260306(2).docx	准则层	Criterion level	B丰富度	E安全性	B	E	B	E	丰富度	Richness	安全性	Safety	1/9	right_more_important	0.111111
E12	XX-20260306(2).docx	准则层	Criterion level	C吸引力	D舒适度	C	D	C	D	吸引力	Attractiveness	舒适度	Comfort	9	left_more_important	9
E12	XX-20260306(2).docx	准则层	Criterion level	C吸引力	E安全性	C	E	C	E	吸引力	Attractiveness	安全性	Safety	1/9	right_more_important	0.111111
E12	XX-20260306(2).docx	准则层	Criterion level	D舒适度	E安全性	D	E	D	E	舒适度	Comfort	安全性	Safety	1/9	right_more_important	0.111111
E12	XX-20260306(2).docx	流动性指标层	Mobility indicators	A1人行道通行性	A2十分钟可达	A1	A2	A1	A2	人行道通行性	Pedestrian path walkability	十分钟可达	10-minute walking accessibility	1/6	right_more_important	0.166667
E12	XX-20260306(2).docx	流动性指标层	Mobility indicators	A1人行道通行性	A3路面平整易行	A1	A3	A1	A3	人行道通行性	Pedestrian path walkability	路面平整易行	Pavement evenness and ease of walking	8	left_more_important	8
E12	XX-20260306(2).docx	流动性指标层	Mobility indicators	A1人行道通行性	A4内部步行线路连续	A1	A4	A1	A4	人行道通行性	Pedestrian path walkability	内部步行线路连续	Continuity of internal walking routes	1/8	right_more_important	0.125
E12	XX-20260306(2).docx	流动性指标层	Mobility indicators	A1人行道通行性	A6运动场地	A1	A6	A1	A6	人行道通行性	Pedestrian path walkability	运动场地	Availability of activity spaces	1/6	right_more_important	0.166667
E12	XX-20260306(2).docx	流动性指标层	Mobility indicators	A2十分钟可达	A3路面平整易行	A2	A3	A2	A3	十分钟可达	10-minute walking accessibility	路面平整易行	Pavement evenness and ease of walking	7	left_more_important	7
E12	XX-20260306(2).docx	流动性指标层	Mobility indicators	A2十分钟可达	A4内部步行线路连续	A2	A4	A2	A4	十分钟可达	10-minute walking accessibility	内部步行线路连续	Continuity of internal walking routes	1/8	right_more_important	0.125
E12	XX-20260306(2).docx	流动性指标层	Mobility indicators	A2十分钟可达	A6运动场地	A2	A6	A2	A6	十分钟可达	10-minute walking accessibility	运动场地	Availability of activity spaces	1/7	right_more_important	0.142857
E12	XX-20260306(2).docx	流动性指标层	Mobility indicators	A3路面平整易行	A4内部步行线路连续	A3	A4	A3	A4	路面平整易行	Pavement evenness and ease of walking	内部步行线路连续	Continuity of internal walking routes	7	left_more_important	7
E12	XX-20260306(2).docx	流动性指标层	Mobility indicators	A3路面平整易行	A6运动场地	A3	A6	A3	A6	路面平整易行	Pavement evenness and ease of walking	运动场地	Availability of activity spaces	7	left_more_important	7
E12	XX-20260306(2).docx	流动性指标层	Mobility indicators	A4内部步行线路连续	A6运动场地	A4	A6	A4	A6	内部步行线路连续	Continuity of internal walking routes	运动场地	Availability of activity spaces	1/7	right_more_important	0.142857
E12	XX-20260306(2).docx	丰富度指标层	Richness indicators	B1空间类型丰富度	B2设施类型多样性	B1	B2	B3	B4	空间类型丰富度	Diversity of spatial types	设施类型多样性	Diversity of facility types	1/7	right_more_important	0.142857
E12	XX-20260306(2).docx	吸引力指标层	Attractiveness indicators	C1景观宜人性	C2蓝绿特征	C1	C2	C1	C2	景观宜人性	Scenic pleasantness	蓝绿特征	Blue–green landscape characteristics	7	left_more_important	7
E12	XX-20260306(2).docx	吸引力指标层	Attractiveness indicators	C1景观宜人性	C3环境整洁与维护	C1	C3	C1	C3	景观宜人性	Scenic pleasantness	环境整洁与维护	Environmental cleanliness and maintenance	1/8	right_more_important	0.125
E12	XX-20260306(2).docx	吸引力指标层	Attractiveness indicators	C1景观宜人性	C4可进入性	C1	C4	C1	C4	景观宜人性	Scenic pleasantness	可进入性	Accessibility for entry and use	1/7	right_more_important	0.142857
E12	XX-20260306(2).docx	吸引力指标层	Attractiveness indicators	C1景观宜人性	C5活动可参与	C1	C5	C1	C5	景观宜人性	Scenic pleasantness	活动可参与	Opportunities for activity participation	6	left_more_important	6
E12	XX-20260306(2).docx	吸引力指标层	Attractiveness indicators	C1景观宜人性	C6再访意愿	C1	C6	C1	C6	景观宜人性	Scenic pleasantness	再访意愿	Revisit intention	6	left_more_important	6
E12	XX-20260306(2).docx	吸引力指标层	Attractiveness indicators	C2蓝绿特征	C3环境整洁与维护	C2	C3	C2	C3	蓝绿特征	Blue–green landscape characteristics	环境整洁与维护	Environmental cleanliness and maintenance	1/8	right_more_important	0.125
E12	XX-20260306(2).docx	吸引力指标层	Attractiveness indicators	C2蓝绿特征	C4可进入性	C2	C4	C2	C4	蓝绿特征	Blue–green landscape characteristics	可进入性	Accessibility for entry and use	1/7	right_more_important	0.142857
E12	XX-20260306(2).docx	吸引力指标层	Attractiveness indicators	C2蓝绿特征	C5活动可参与	C2	C5	C2	C5	蓝绿特征	Blue–green landscape characteristics	活动可参与	Opportunities for activity participation	1/7	right_more_important	0.142857
E12	XX-20260306(2).docx	吸引力指标层	Attractiveness indicators	C2蓝绿特征	C6再访意愿	C2	C6	C2	C6	蓝绿特征	Blue–green landscape characteristics	再访意愿	Revisit intention	1/7	right_more_important	0.142857
E12	XX-20260306(2).docx	吸引力指标层	Attractiveness indicators	C3环境整洁与维护	C4可进入性	C3	C4	C3	C4	环境整洁与维护	Environmental cleanliness and maintenance	可进入性	Accessibility for entry and use	8	left_more_important	8
E12	XX-20260306(2).docx	吸引力指标层	Attractiveness indicators	C3环境整洁与维护	C5活动可参与	C3	C5	C3	C5	环境整洁与维护	Environmental cleanliness and maintenance	活动可参与	Opportunities for activity participation	7	left_more_important	7
E12	XX-20260306(2).docx	吸引力指标层	Attractiveness indicators	C3环境整洁与维护	C6再访意愿	C3	C6	C3	C6	环境整洁与维护	Environmental cleanliness and maintenance	再访意愿	Revisit intention	7	left_more_important	7
E12	XX-20260306(2).docx	吸引力指标层	Attractiveness indicators	C4可进入性	C5活动可参与	C4	C5	C4	C5	可进入性	Accessibility for entry and use	活动可参与	Opportunities for activity participation	8	left_more_important	8
E12	XX-20260306(2).docx	吸引力指标层	Attractiveness indicators	C4可进入性	C6再访意愿	C4	C6	C4	C6	可进入性	Accessibility for entry and use	再访意愿	Revisit intention	8	left_more_important	8
E12	XX-20260306(2).docx	吸引力指标层	Attractiveness indicators	C5活动可参与	C6再访意愿	C5	C6	C5	C6	活动可参与	Opportunities for activity participation	再访意愿	Revisit intention	6	left_more_important	6
E12	XX-20260306(2).docx	舒适度指标层	Comfort indicators	D1遮荫与避雨能力	D2座椅舒适性与适老性	D1	D2	D1	D2	遮荫与避雨能力	Shading and rain shelter capacity	座椅舒适性与适老性	Seating comfort and age-friendliness	1/7	right_more_important	0.142857
E12	XX-20260306(2).docx	舒适度指标层	Comfort indicators	D1遮荫与避雨能力	D3热环境舒适	D1	D3	D1	D3	遮荫与避雨能力	Shading and rain shelter capacity	热环境舒适	Thermal comfort	7	left_more_important	7
E12	XX-20260306(2).docx	舒适度指标层	Comfort indicators	D1遮荫与避雨能力	D4声环境舒适	D1	D4	D1	D4	遮荫与避雨能力	Shading and rain shelter capacity	声环境舒适	Acoustic comfort	1/6	right_more_important	0.166667
E12	XX-20260306(2).docx	舒适度指标层	Comfort indicators	D1遮荫与避雨能力	D5空间尺度适宜	D1	D5	D1	D5	遮荫与避雨能力	Shading and rain shelter capacity	空间尺度适宜	Appropriateness of spatial scale	1/8	right_more_important	0.125
E12	XX-20260306(2).docx	舒适度指标层	Comfort indicators	D1遮荫与避雨能力	D6厕所可达与维护	D1	D6	D1	D6	遮荫与避雨能力	Shading and rain shelter capacity	厕所可达与维护	Toilet accessibility and maintenance	1/8	right_more_important	0.125
E12	XX-20260306(2).docx	舒适度指标层	Comfort indicators	D2座椅舒适性与适老性	D3热环境舒适	D2	D3	D2	D3	座椅舒适性与适老性	Seating comfort and age-friendliness	热环境舒适	Thermal comfort	6	left_more_important	6
E12	XX-20260306(2).docx	舒适度指标层	Comfort indicators	D2座椅舒适性与适老性	D4声环境舒适	D2	D4	D2	D4	座椅舒适性与适老性	Seating comfort and age-friendliness	声环境舒适	Acoustic comfort	7	left_more_important	7
E12	XX-20260306(2).docx	舒适度指标层	Comfort indicators	D2座椅舒适性与适老性	D5空间尺度适宜	D2	D5	D2	D5	座椅舒适性与适老性	Seating comfort and age-friendliness	空间尺度适宜	Appropriateness of spatial scale	8	left_more_important	8
E12	XX-20260306(2).docx	舒适度指标层	Comfort indicators	D2座椅舒适性与适老性	D6厕所可达与维护	D2	D6	D2	D6	座椅舒适性与适老性	Seating comfort and age-friendliness	厕所可达与维护	Toilet accessibility and maintenance	6	left_more_important	6
E12	XX-20260306(2).docx	舒适度指标层	Comfort indicators	D3热环境舒适	D4声环境舒适	D3	D4	D3	D4	热环境舒适	Thermal comfort	声环境舒适	Acoustic comfort	1/8	right_more_important	0.125
E12	XX-20260306(2).docx	舒适度指标层	Comfort indicators	D3热环境舒适	D5空间尺度适宜	D3	D5	D3	D5	热环境舒适	Thermal comfort	空间尺度适宜	Appropriateness of spatial scale	1/7	right_more_important	0.142857
E12	XX-20260306(2).docx	舒适度指标层	Comfort indicators	D3热环境舒适	D6厕所可达与维护	D3	D6	D3	D6	热环境舒适	Thermal comfort	厕所可达与维护	Toilet accessibility and maintenance	1/8	right_more_important	0.125
E12	XX-20260306(2).docx	舒适度指标层	Comfort indicators	D4声环境舒适	D5空间尺度适宜	D4	D5	D4	D5	声环境舒适	Acoustic comfort	空间尺度适宜	Appropriateness of spatial scale	7	left_more_important	7
E12	XX-20260306(2).docx	舒适度指标层	Comfort indicators	D4声环境舒适	D6厕所可达与维护	D4	D6	D4	D6	声环境舒适	Acoustic comfort	厕所可达与维护	Toilet accessibility and maintenance	1/7	right_more_important	0.142857
E12	XX-20260306(2).docx	舒适度指标层	Comfort indicators	D5空间尺度适宜	D6厕所可达与维护	D5	D6	D5	D6	空间尺度适宜	Appropriateness of spatial scale	厕所可达与维护	Toilet accessibility and maintenance	1/7	right_more_important	0.142857
E12	XX-20260306(2).docx	安全性指标层	Safety indicators	E1照明充足	E2可视性	E1	E2	E1	E2	照明充足	Adequate lighting	可视性	Visibility	1/6	right_more_important	0.166667
E12	XX-20260306(2).docx	安全性指标层	Safety indicators	E1照明充足	E3园内道路安全	E1	E3	E1	E3	照明充足	Adequate lighting	园内道路安全	Safety of internal pathways	1/8	right_more_important	0.125
E12	XX-20260306(2).docx	安全性指标层	Safety indicators	E1照明充足	E4园外交通安全	E1	E4	E1	E4	照明充足	Adequate lighting	园外交通安全	External traffic safety	1/8	right_more_important	0.125
E12	XX-20260306(2).docx	安全性指标层	Safety indicators	E1照明充足	E5设施安全	E1	E5	E1	E5	照明充足	Adequate lighting	设施安全	Facility safety	1/9	right_more_important	0.111111
E12	XX-20260306(2).docx	安全性指标层	Safety indicators	E1照明充足	E6秩序维护	E1	E6	E1	E6	照明充足	Adequate lighting	秩序维护	Order maintenance	1/8	right_more_important	0.125
E12	XX-20260306(2).docx	安全性指标层	Safety indicators	E2可视性	E3园内道路安全	E2	E3	E2	E3	可视性	Visibility	园内道路安全	Safety of internal pathways	1/7	right_more_important	0.142857
E12	XX-20260306(2).docx	安全性指标层	Safety indicators	E2可视性	E4园外交通安全	E2	E4	E2	E4	可视性	Visibility	园外交通安全	External traffic safety	1/7	right_more_important	0.142857
E12	XX-20260306(2).docx	安全性指标层	Safety indicators	E2可视性	E5设施安全	E2	E5	E2	E5	可视性	Visibility	设施安全	Facility safety	1/9	right_more_important	0.111111
E12	XX-20260306(2).docx	安全性指标层	Safety indicators	E2可视性	E6秩序维护	E2	E6	E2	E6	可视性	Visibility	秩序维护	Order maintenance	1/8	right_more_important	0.125
E12	XX-20260306(2).docx	安全性指标层	Safety indicators	E3园内道路安全	E4园外交通安全	E3	E4	E3	E4	园内道路安全	Safety of internal pathways	园外交通安全	External traffic safety	8	left_more_important	8
E12	XX-20260306(2).docx	安全性指标层	Safety indicators	E3园内道路安全	E5设施安全	E3	E5	E3	E5	园内道路安全	Safety of internal pathways	设施安全	Facility safety	1/9	right_more_important	0.111111
E12	XX-20260306(2).docx	安全性指标层	Safety indicators	E3园内道路安全	E6秩序维护	E3	E6	E3	E6	园内道路安全	Safety of internal pathways	秩序维护	Order maintenance	1/8	right_more_important	0.125
E12	XX-20260306(2).docx	安全性指标层	Safety indicators	E4园外交通安全	E5设施安全	E4	E5	E4	E5	园外交通安全	External traffic safety	设施安全	Facility safety	1/9	right_more_important	0.111111
E12	XX-20260306(2).docx	安全性指标层	Safety indicators	E4园外交通安全	E6秩序维护	E4	E6	E4	E6	园外交通安全	External traffic safety	秩序维护	Order maintenance	1/9	right_more_important	0.111111
E12	XX-20260306(2).docx	安全性指标层	Safety indicators	E5设施安全	E6秩序维护	E5	E6	E5	E6	设施安全	Facility safety	秩序维护	Order maintenance	9	left_more_important	9
E13	XY-2026-3-6(2).docx	准则层	Criterion level	A流动性	B丰富度	A	B	A	B	流动性	Mobility	丰富度	Richness	1	equal	1
E13	XY-2026-3-6(2).docx	准则层	Criterion level	A流动性	C吸引力	A	C	A	C	流动性	Mobility	吸引力	Attractiveness	5	left_more_important	5
E13	XY-2026-3-6(2).docx	准则层	Criterion level	A流动性	D舒适度	A	D	A	D	流动性	Mobility	舒适度	Comfort	1/2	right_more_important	0.5
E13	XY-2026-3-6(2).docx	准则层	Criterion level	A流动性	E安全性	A	E	A	E	流动性	Mobility	安全性	Safety	1	equal	1
E13	XY-2026-3-6(2).docx	准则层	Criterion level	B丰富度	C吸引力	B	C	B	C	丰富度	Richness	吸引力	Attractiveness	1/2	right_more_important	0.5
E13	XY-2026-3-6(2).docx	准则层	Criterion level	B丰富度	D舒适度	B	D	B	D	丰富度	Richness	舒适度	Comfort	1/3	right_more_important	0.333333
E13	XY-2026-3-6(2).docx	准则层	Criterion level	B丰富度	E安全性	B	E	B	E	丰富度	Richness	安全性	Safety	1/9	right_more_important	0.111111
E13	XY-2026-3-6(2).docx	准则层	Criterion level	C吸引力	D舒适度	C	D	C	D	吸引力	Attractiveness	舒适度	Comfort	1/2	right_more_important	0.5
E13	XY-2026-3-6(2).docx	准则层	Criterion level	C吸引力	E安全性	C	E	C	E	吸引力	Attractiveness	安全性	Safety	1	equal	1
E13	XY-2026-3-6(2).docx	准则层	Criterion level	D舒适度	E安全性	D	E	D	E	舒适度	Comfort	安全性	Safety	1/3	right_more_important	0.333333
E13	XY-2026-3-6(2).docx	流动性指标层	Mobility indicators	A1人行道通行性	A2十分钟可达	A1	A2	A1	A2	人行道通行性	Pedestrian path walkability	十分钟可达	10-minute walking accessibility	1	equal	1
E13	XY-2026-3-6(2).docx	流动性指标层	Mobility indicators	A1人行道通行性	A3路面平整易行	A1	A3	A1	A3	人行道通行性	Pedestrian path walkability	路面平整易行	Pavement evenness and ease of walking	1	equal	1
E13	XY-2026-3-6(2).docx	流动性指标层	Mobility indicators	A1人行道通行性	A4内部步行线路连续	A1	A4	A1	A4	人行道通行性	Pedestrian path walkability	内部步行线路连续	Continuity of internal walking routes	1/6	right_more_important	0.166667
E13	XY-2026-3-6(2).docx	流动性指标层	Mobility indicators	A1人行道通行性	A6运动场地	A1	A6	A1	A6	人行道通行性	Pedestrian path walkability	运动场地	Availability of activity spaces	1/4	right_more_important	0.25
E13	XY-2026-3-6(2).docx	流动性指标层	Mobility indicators	A2十分钟可达	A3路面平整易行	A2	A3	A2	A3	十分钟可达	10-minute walking accessibility	路面平整易行	Pavement evenness and ease of walking	8	left_more_important	8
E13	XY-2026-3-6(2).docx	流动性指标层	Mobility indicators	A2十分钟可达	A4内部步行线路连续	A2	A4	A2	A4	十分钟可达	10-minute walking accessibility	内部步行线路连续	Continuity of internal walking routes	1	equal	1
E13	XY-2026-3-6(2).docx	流动性指标层	Mobility indicators	A2十分钟可达	A6运动场地	A2	A6	A2	A6	十分钟可达	10-minute walking accessibility	运动场地	Availability of activity spaces	1	equal	1
E13	XY-2026-3-6(2).docx	流动性指标层	Mobility indicators	A3路面平整易行	A4内部步行线路连续	A3	A4	A3	A4	路面平整易行	Pavement evenness and ease of walking	内部步行线路连续	Continuity of internal walking routes	2	left_more_important	2
E13	XY-2026-3-6(2).docx	流动性指标层	Mobility indicators	A3路面平整易行	A6运动场地	A3	A6	A3	A6	路面平整易行	Pavement evenness and ease of walking	运动场地	Availability of activity spaces	7	left_more_important	7
E13	XY-2026-3-6(2).docx	流动性指标层	Mobility indicators	A4内部步行线路连续	A6运动场地	A4	A6	A4	A6	内部步行线路连续	Continuity of internal walking routes	运动场地	Availability of activity spaces	1	equal	1
E13	XY-2026-3-6(2).docx	丰富度指标层	Richness indicators	B1空间类型丰富度	B2设施类型多样性	B1	B2	B3	B4	空间类型丰富度	Diversity of spatial types	设施类型多样性	Diversity of facility types	1	equal	1
E13	XY-2026-3-6(2).docx	吸引力指标层	Attractiveness indicators	C1景观宜人性	C2蓝绿特征	C1	C2	C1	C2	景观宜人性	Scenic pleasantness	蓝绿特征	Blue–green landscape characteristics	1	equal	1
E13	XY-2026-3-6(2).docx	吸引力指标层	Attractiveness indicators	C1景观宜人性	C3环境整洁与维护	C1	C3	C1	C3	景观宜人性	Scenic pleasantness	环境整洁与维护	Environmental cleanliness and maintenance	1	equal	1
E13	XY-2026-3-6(2).docx	吸引力指标层	Attractiveness indicators	C1景观宜人性	C4可进入性	C1	C4	C1	C4	景观宜人性	Scenic pleasantness	可进入性	Accessibility for entry and use	1/6	right_more_important	0.166667
E13	XY-2026-3-6(2).docx	吸引力指标层	Attractiveness indicators	C1景观宜人性	C5活动可参与	C1	C5	C1	C5	景观宜人性	Scenic pleasantness	活动可参与	Opportunities for activity participation	1/6	right_more_important	0.166667
E13	XY-2026-3-6(2).docx	吸引力指标层	Attractiveness indicators	C1景观宜人性	C6再访意愿	C1	C6	C1	C6	景观宜人性	Scenic pleasantness	再访意愿	Revisit intention	1/9	right_more_important	0.111111
E13	XY-2026-3-6(2).docx	吸引力指标层	Attractiveness indicators	C2蓝绿特征	C3环境整洁与维护	C2	C3	C2	C3	蓝绿特征	Blue–green landscape characteristics	环境整洁与维护	Environmental cleanliness and maintenance	1	equal	1
E13	XY-2026-3-6(2).docx	吸引力指标层	Attractiveness indicators	C2蓝绿特征	C4可进入性	C2	C4	C2	C4	蓝绿特征	Blue–green landscape characteristics	可进入性	Accessibility for entry and use	1/7	right_more_important	0.142857
E13	XY-2026-3-6(2).docx	吸引力指标层	Attractiveness indicators	C2蓝绿特征	C5活动可参与	C2	C5	C2	C5	蓝绿特征	Blue–green landscape characteristics	活动可参与	Opportunities for activity participation	1/7	right_more_important	0.142857
E13	XY-2026-3-6(2).docx	吸引力指标层	Attractiveness indicators	C2蓝绿特征	C6再访意愿	C2	C6	C2	C6	蓝绿特征	Blue–green landscape characteristics	再访意愿	Revisit intention	1/9	right_more_important	0.111111
E13	XY-2026-3-6(2).docx	吸引力指标层	Attractiveness indicators	C3环境整洁与维护	C4可进入性	C3	C4	C3	C4	环境整洁与维护	Environmental cleanliness and maintenance	可进入性	Accessibility for entry and use	1/7	right_more_important	0.142857
E13	XY-2026-3-6(2).docx	吸引力指标层	Attractiveness indicators	C3环境整洁与维护	C5活动可参与	C3	C5	C3	C5	环境整洁与维护	Environmental cleanliness and maintenance	活动可参与	Opportunities for activity participation	1/7	right_more_important	0.142857
E13	XY-2026-3-6(2).docx	吸引力指标层	Attractiveness indicators	C3环境整洁与维护	C6再访意愿	C3	C6	C3	C6	环境整洁与维护	Environmental cleanliness and maintenance	再访意愿	Revisit intention	8	left_more_important	8
E13	XY-2026-3-6(2).docx	吸引力指标层	Attractiveness indicators	C4可进入性	C5活动可参与	C4	C5	C4	C5	可进入性	Accessibility for entry and use	活动可参与	Opportunities for activity participation	1/7	right_more_important	0.142857
E13	XY-2026-3-6(2).docx	吸引力指标层	Attractiveness indicators	C4可进入性	C6再访意愿	C4	C6	C4	C6	可进入性	Accessibility for entry and use	再访意愿	Revisit intention	1	equal	1
E13	XY-2026-3-6(2).docx	吸引力指标层	Attractiveness indicators	C5活动可参与	C6再访意愿	C5	C6	C5	C6	活动可参与	Opportunities for activity participation	再访意愿	Revisit intention	1	equal	1
E13	XY-2026-3-6(2).docx	舒适度指标层	Comfort indicators	D1遮荫与避雨能力	D2座椅舒适性与适老性	D1	D2	D1	D2	遮荫与避雨能力	Shading and rain shelter capacity	座椅舒适性与适老性	Seating comfort and age-friendliness	1	equal	1
E13	XY-2026-3-6(2).docx	舒适度指标层	Comfort indicators	D1遮荫与避雨能力	D3热环境舒适	D1	D3	D1	D3	遮荫与避雨能力	Shading and rain shelter capacity	热环境舒适	Thermal comfort	1	equal	1
E13	XY-2026-3-6(2).docx	舒适度指标层	Comfort indicators	D1遮荫与避雨能力	D4声环境舒适	D1	D4	D1	D4	遮荫与避雨能力	Shading and rain shelter capacity	声环境舒适	Acoustic comfort	1/7	right_more_important	0.142857
E13	XY-2026-3-6(2).docx	舒适度指标层	Comfort indicators	D1遮荫与避雨能力	D5空间尺度适宜	D1	D5	D1	D5	遮荫与避雨能力	Shading and rain shelter capacity	空间尺度适宜	Appropriateness of spatial scale	1/9	right_more_important	0.111111
E13	XY-2026-3-6(2).docx	舒适度指标层	Comfort indicators	D1遮荫与避雨能力	D6厕所可达与维护	D1	D6	D1	D6	遮荫与避雨能力	Shading and rain shelter capacity	厕所可达与维护	Toilet accessibility and maintenance	1/5	right_more_important	0.2
E13	XY-2026-3-6(2).docx	舒适度指标层	Comfort indicators	D2座椅舒适性与适老性	D3热环境舒适	D2	D3	D2	D3	座椅舒适性与适老性	Seating comfort and age-friendliness	热环境舒适	Thermal comfort	1/8	right_more_important	0.125
E13	XY-2026-3-6(2).docx	舒适度指标层	Comfort indicators	D2座椅舒适性与适老性	D4声环境舒适	D2	D4	D2	D4	座椅舒适性与适老性	Seating comfort and age-friendliness	声环境舒适	Acoustic comfort	1/8	right_more_important	0.125
E13	XY-2026-3-6(2).docx	舒适度指标层	Comfort indicators	D2座椅舒适性与适老性	D5空间尺度适宜	D2	D5	D2	D5	座椅舒适性与适老性	Seating comfort and age-friendliness	空间尺度适宜	Appropriateness of spatial scale	1/2	right_more_important	0.5
E13	XY-2026-3-6(2).docx	舒适度指标层	Comfort indicators	D2座椅舒适性与适老性	D6厕所可达与维护	D2	D6	D2	D6	座椅舒适性与适老性	Seating comfort and age-friendliness	厕所可达与维护	Toilet accessibility and maintenance	5	left_more_important	5
E13	XY-2026-3-6(2).docx	舒适度指标层	Comfort indicators	D3热环境舒适	D4声环境舒适	D3	D4	D3	D4	热环境舒适	Thermal comfort	声环境舒适	Acoustic comfort	8	left_more_important	8
E13	XY-2026-3-6(2).docx	舒适度指标层	Comfort indicators	D3热环境舒适	D5空间尺度适宜	D3	D5	D3	D5	热环境舒适	Thermal comfort	空间尺度适宜	Appropriateness of spatial scale	1/8	right_more_important	0.125
E13	XY-2026-3-6(2).docx	舒适度指标层	Comfort indicators	D3热环境舒适	D6厕所可达与维护	D3	D6	D3	D6	热环境舒适	Thermal comfort	厕所可达与维护	Toilet accessibility and maintenance	1	equal	1
E13	XY-2026-3-6(2).docx	舒适度指标层	Comfort indicators	D4声环境舒适	D5空间尺度适宜	D4	D5	D4	D5	声环境舒适	Acoustic comfort	空间尺度适宜	Appropriateness of spatial scale	1/7	right_more_important	0.142857
E13	XY-2026-3-6(2).docx	舒适度指标层	Comfort indicators	D4声环境舒适	D6厕所可达与维护	D4	D6	D4	D6	声环境舒适	Acoustic comfort	厕所可达与维护	Toilet accessibility and maintenance	2	left_more_important	2
E13	XY-2026-3-6(2).docx	舒适度指标层	Comfort indicators	D5空间尺度适宜	D6厕所可达与维护	D5	D6	D5	D6	空间尺度适宜	Appropriateness of spatial scale	厕所可达与维护	Toilet accessibility and maintenance	7	left_more_important	7
E13	XY-2026-3-6(2).docx	安全性指标层	Safety indicators	E1照明充足	E2可视性	E1	E2	E1	E2	照明充足	Adequate lighting	可视性	Visibility	1/4	right_more_important	0.25
E13	XY-2026-3-6(2).docx	安全性指标层	Safety indicators	E1照明充足	E3园内道路安全	E1	E3	E1	E3	照明充足	Adequate lighting	园内道路安全	Safety of internal pathways	1/9	right_more_important	0.111111
E13	XY-2026-3-6(2).docx	安全性指标层	Safety indicators	E1照明充足	E4园外交通安全	E1	E4	E1	E4	照明充足	Adequate lighting	园外交通安全	External traffic safety	1	equal	1
E13	XY-2026-3-6(2).docx	安全性指标层	Safety indicators	E1照明充足	E5设施安全	E1	E5	E1	E5	照明充足	Adequate lighting	设施安全	Facility safety	1/9	right_more_important	0.111111
E13	XY-2026-3-6(2).docx	安全性指标层	Safety indicators	E1照明充足	E6秩序维护	E1	E6	E1	E6	照明充足	Adequate lighting	秩序维护	Order maintenance	1	equal	1
E13	XY-2026-3-6(2).docx	安全性指标层	Safety indicators	E2可视性	E3园内道路安全	E2	E3	E2	E3	可视性	Visibility	园内道路安全	Safety of internal pathways	1/7	right_more_important	0.142857
E13	XY-2026-3-6(2).docx	安全性指标层	Safety indicators	E2可视性	E4园外交通安全	E2	E4	E2	E4	可视性	Visibility	园外交通安全	External traffic safety	1/7	right_more_important	0.142857
E13	XY-2026-3-6(2).docx	安全性指标层	Safety indicators	E2可视性	E5设施安全	E2	E5	E2	E5	可视性	Visibility	设施安全	Facility safety	1/9	right_more_important	0.111111
E13	XY-2026-3-6(2).docx	安全性指标层	Safety indicators	E2可视性	E6秩序维护	E2	E6	E2	E6	可视性	Visibility	秩序维护	Order maintenance	1	equal	1
E13	XY-2026-3-6(2).docx	安全性指标层	Safety indicators	E3园内道路安全	E4园外交通安全	E3	E4	E3	E4	园内道路安全	Safety of internal pathways	园外交通安全	External traffic safety	1	equal	1
E13	XY-2026-3-6(2).docx	安全性指标层	Safety indicators	E3园内道路安全	E5设施安全	E3	E5	E3	E5	园内道路安全	Safety of internal pathways	设施安全	Facility safety	1	equal	1
E13	XY-2026-3-6(2).docx	安全性指标层	Safety indicators	E3园内道路安全	E6秩序维护	E3	E6	E3	E6	园内道路安全	Safety of internal pathways	秩序维护	Order maintenance	7	left_more_important	7
E13	XY-2026-3-6(2).docx	安全性指标层	Safety indicators	E4园外交通安全	E5设施安全	E4	E5	E4	E5	园外交通安全	External traffic safety	设施安全	Facility safety	1	equal	1
E13	XY-2026-3-6(2).docx	安全性指标层	Safety indicators	E4园外交通安全	E6秩序维护	E4	E6	E4	E6	园外交通安全	External traffic safety	秩序维护	Order maintenance	5	left_more_important	5
E13	XY-2026-3-6(2).docx	安全性指标层	Safety indicators	E5设施安全	E6秩序维护	E5	E6	E5	E6	设施安全	Facility safety	秩序维护	Order maintenance	7	left_more_important	7
E14	ywq2026.3.6(2).docx	准则层	Criterion level	A流动性	B丰富度	A	B	A	B	流动性	Mobility	丰富度	Richness	8	left_more_important	8
E14	ywq2026.3.6(2).docx	准则层	Criterion level	A流动性	C吸引力	A	C	A	C	流动性	Mobility	吸引力	Attractiveness	4	left_more_important	4
E14	ywq2026.3.6(2).docx	准则层	Criterion level	A流动性	D舒适度	A	D	A	D	流动性	Mobility	舒适度	Comfort	1/3	right_more_important	0.333333
E14	ywq2026.3.6(2).docx	准则层	Criterion level	A流动性	E安全性	A	E	A	E	流动性	Mobility	安全性	Safety	6	left_more_important	6
E14	ywq2026.3.6(2).docx	准则层	Criterion level	B丰富度	C吸引力	B	C	B	C	丰富度	Richness	吸引力	Attractiveness	5	left_more_important	5
E14	ywq2026.3.6(2).docx	准则层	Criterion level	B丰富度	D舒适度	B	D	B	D	丰富度	Richness	舒适度	Comfort	1/2	right_more_important	0.5
E14	ywq2026.3.6(2).docx	准则层	Criterion level	B丰富度	E安全性	B	E	B	E	丰富度	Richness	安全性	Safety	7	left_more_important	7
E14	ywq2026.3.6(2).docx	准则层	Criterion level	C吸引力	D舒适度	C	D	C	D	吸引力	Attractiveness	舒适度	Comfort	1/6	right_more_important	0.166667
E14	ywq2026.3.6(2).docx	准则层	Criterion level	C吸引力	E安全性	C	E	C	E	吸引力	Attractiveness	安全性	Safety	1	equal	1
E14	ywq2026.3.6(2).docx	准则层	Criterion level	D舒适度	E安全性	D	E	D	E	舒适度	Comfort	安全性	Safety	1/8	right_more_important	0.125
E14	ywq2026.3.6(2).docx	流动性指标层	Mobility indicators	A1人行道通行性	A2十分钟可达	A1	A2	A1	A2	人行道通行性	Pedestrian path walkability	十分钟可达	10-minute walking accessibility	1/3	right_more_important	0.333333
E14	ywq2026.3.6(2).docx	流动性指标层	Mobility indicators	A1人行道通行性	A3路面平整易行	A1	A3	A1	A3	人行道通行性	Pedestrian path walkability	路面平整易行	Pavement evenness and ease of walking	3	left_more_important	3
E14	ywq2026.3.6(2).docx	流动性指标层	Mobility indicators	A1人行道通行性	A4内部步行线路连续	A1	A4	A1	A4	人行道通行性	Pedestrian path walkability	内部步行线路连续	Continuity of internal walking routes	7	left_more_important	7
E14	ywq2026.3.6(2).docx	流动性指标层	Mobility indicators	A1人行道通行性	A6运动场地	A1	A6	A1	A6	人行道通行性	Pedestrian path walkability	运动场地	Availability of activity spaces	1/7	right_more_important	0.142857
E14	ywq2026.3.6(2).docx	流动性指标层	Mobility indicators	A2十分钟可达	A3路面平整易行	A2	A3	A2	A3	十分钟可达	10-minute walking accessibility	路面平整易行	Pavement evenness and ease of walking	1/4	right_more_important	0.25
E14	ywq2026.3.6(2).docx	流动性指标层	Mobility indicators	A2十分钟可达	A4内部步行线路连续	A2	A4	A2	A4	十分钟可达	10-minute walking accessibility	内部步行线路连续	Continuity of internal walking routes	5	left_more_important	5
E14	ywq2026.3.6(2).docx	流动性指标层	Mobility indicators	A2十分钟可达	A6运动场地	A2	A6	A2	A6	十分钟可达	10-minute walking accessibility	运动场地	Availability of activity spaces	1/2	right_more_important	0.5
E14	ywq2026.3.6(2).docx	流动性指标层	Mobility indicators	A3路面平整易行	A4内部步行线路连续	A3	A4	A3	A4	路面平整易行	Pavement evenness and ease of walking	内部步行线路连续	Continuity of internal walking routes	1/6	right_more_important	0.166667
E14	ywq2026.3.6(2).docx	流动性指标层	Mobility indicators	A3路面平整易行	A6运动场地	A3	A6	A3	A6	路面平整易行	Pavement evenness and ease of walking	运动场地	Availability of activity spaces	4	left_more_important	4
E14	ywq2026.3.6(2).docx	流动性指标层	Mobility indicators	A4内部步行线路连续	A6运动场地	A4	A6	A4	A6	内部步行线路连续	Continuity of internal walking routes	运动场地	Availability of activity spaces	6	left_more_important	6
E14	ywq2026.3.6(2).docx	丰富度指标层	Richness indicators	B1空间类型丰富度	B2设施类型多样性	B1	B2	B3	B4	空间类型丰富度	Diversity of spatial types	设施类型多样性	Diversity of facility types	5	left_more_important	5
E14	ywq2026.3.6(2).docx	吸引力指标层	Attractiveness indicators	C1景观宜人性	C2蓝绿特征	C1	C2	C1	C2	景观宜人性	Scenic pleasantness	蓝绿特征	Blue–green landscape characteristics	1/2	right_more_important	0.5
E14	ywq2026.3.6(2).docx	吸引力指标层	Attractiveness indicators	C1景观宜人性	C3环境整洁与维护	C1	C3	C1	C3	景观宜人性	Scenic pleasantness	环境整洁与维护	Environmental cleanliness and maintenance	4	left_more_important	4
E14	ywq2026.3.6(2).docx	吸引力指标层	Attractiveness indicators	C1景观宜人性	C4可进入性	C1	C4	C1	C4	景观宜人性	Scenic pleasantness	可进入性	Accessibility for entry and use	6	left_more_important	6
E14	ywq2026.3.6(2).docx	吸引力指标层	Attractiveness indicators	C1景观宜人性	C5活动可参与	C1	C5	C1	C5	景观宜人性	Scenic pleasantness	活动可参与	Opportunities for activity participation	3	left_more_important	3
E14	ywq2026.3.6(2).docx	吸引力指标层	Attractiveness indicators	C1景观宜人性	C6再访意愿	C1	C6	C1	C6	景观宜人性	Scenic pleasantness	再访意愿	Revisit intention	1	equal	1
E14	ywq2026.3.6(2).docx	吸引力指标层	Attractiveness indicators	C2蓝绿特征	C3环境整洁与维护	C2	C3	C2	C3	蓝绿特征	Blue–green landscape characteristics	环境整洁与维护	Environmental cleanliness and maintenance	1/5	right_more_important	0.2
E14	ywq2026.3.6(2).docx	吸引力指标层	Attractiveness indicators	C2蓝绿特征	C4可进入性	C2	C4	C2	C4	蓝绿特征	Blue–green landscape characteristics	可进入性	Accessibility for entry and use	1/8	right_more_important	0.125
E14	ywq2026.3.6(2).docx	吸引力指标层	Attractiveness indicators	C2蓝绿特征	C5活动可参与	C2	C5	C2	C5	蓝绿特征	Blue–green landscape characteristics	活动可参与	Opportunities for activity participation	1/3	right_more_important	0.333333
E14	ywq2026.3.6(2).docx	吸引力指标层	Attractiveness indicators	C2蓝绿特征	C6再访意愿	C2	C6	C2	C6	蓝绿特征	Blue–green landscape characteristics	再访意愿	Revisit intention	4	left_more_important	4
E14	ywq2026.3.6(2).docx	吸引力指标层	Attractiveness indicators	C3环境整洁与维护	C4可进入性	C3	C4	C3	C4	环境整洁与维护	Environmental cleanliness and maintenance	可进入性	Accessibility for entry and use	8	left_more_important	8
E14	ywq2026.3.6(2).docx	吸引力指标层	Attractiveness indicators	C3环境整洁与维护	C5活动可参与	C3	C5	C3	C5	环境整洁与维护	Environmental cleanliness and maintenance	活动可参与	Opportunities for activity participation	6	left_more_important	6
E14	ywq2026.3.6(2).docx	吸引力指标层	Attractiveness indicators	C3环境整洁与维护	C6再访意愿	C3	C6	C3	C6	环境整洁与维护	Environmental cleanliness and maintenance	再访意愿	Revisit intention	5	left_more_important	5
E14	ywq2026.3.6(2).docx	吸引力指标层	Attractiveness indicators	C4可进入性	C5活动可参与	C4	C5	C4	C5	可进入性	Accessibility for entry and use	活动可参与	Opportunities for activity participation	7	left_more_important	7
E14	ywq2026.3.6(2).docx	吸引力指标层	Attractiveness indicators	C4可进入性	C6再访意愿	C4	C6	C4	C6	可进入性	Accessibility for entry and use	再访意愿	Revisit intention	1	equal	1
E14	ywq2026.3.6(2).docx	吸引力指标层	Attractiveness indicators	C5活动可参与	C6再访意愿	C5	C6	C5	C6	活动可参与	Opportunities for activity participation	再访意愿	Revisit intention	1/6	right_more_important	0.166667
E14	ywq2026.3.6(2).docx	舒适度指标层	Comfort indicators	D1遮荫与避雨能力	D2座椅舒适性与适老性	D1	D2	D1	D2	遮荫与避雨能力	Shading and rain shelter capacity	座椅舒适性与适老性	Seating comfort and age-friendliness	5	left_more_important	5
E14	ywq2026.3.6(2).docx	舒适度指标层	Comfort indicators	D1遮荫与避雨能力	D3热环境舒适	D1	D3	D1	D3	遮荫与避雨能力	Shading and rain shelter capacity	热环境舒适	Thermal comfort	1/4	right_more_important	0.25
E14	ywq2026.3.6(2).docx	舒适度指标层	Comfort indicators	D1遮荫与避雨能力	D4声环境舒适	D1	D4	D1	D4	遮荫与避雨能力	Shading and rain shelter capacity	声环境舒适	Acoustic comfort	1/2	right_more_important	0.5
E14	ywq2026.3.6(2).docx	舒适度指标层	Comfort indicators	D1遮荫与避雨能力	D5空间尺度适宜	D1	D5	D1	D5	遮荫与避雨能力	Shading and rain shelter capacity	空间尺度适宜	Appropriateness of spatial scale	3	left_more_important	3
E14	ywq2026.3.6(2).docx	舒适度指标层	Comfort indicators	D1遮荫与避雨能力	D6厕所可达与维护	D1	D6	D1	D6	遮荫与避雨能力	Shading and rain shelter capacity	厕所可达与维护	Toilet accessibility and maintenance	1/6	right_more_important	0.166667
E14	ywq2026.3.6(2).docx	舒适度指标层	Comfort indicators	D2座椅舒适性与适老性	D3热环境舒适	D2	D3	D2	D3	座椅舒适性与适老性	Seating comfort and age-friendliness	热环境舒适	Thermal comfort	1/7	right_more_important	0.142857
E14	ywq2026.3.6(2).docx	舒适度指标层	Comfort indicators	D2座椅舒适性与适老性	D4声环境舒适	D2	D4	D2	D4	座椅舒适性与适老性	Seating comfort and age-friendliness	声环境舒适	Acoustic comfort	1	equal	1
E14	ywq2026.3.6(2).docx	舒适度指标层	Comfort indicators	D2座椅舒适性与适老性	D5空间尺度适宜	D2	D5	D2	D5	座椅舒适性与适老性	Seating comfort and age-friendliness	空间尺度适宜	Appropriateness of spatial scale	7	left_more_important	7
E14	ywq2026.3.6(2).docx	舒适度指标层	Comfort indicators	D2座椅舒适性与适老性	D6厕所可达与维护	D2	D6	D2	D6	座椅舒适性与适老性	Seating comfort and age-friendliness	厕所可达与维护	Toilet accessibility and maintenance	4	left_more_important	4
E14	ywq2026.3.6(2).docx	舒适度指标层	Comfort indicators	D3热环境舒适	D4声环境舒适	D3	D4	D3	D4	热环境舒适	Thermal comfort	声环境舒适	Acoustic comfort	1/9	right_more_important	0.111111
E14	ywq2026.3.6(2).docx	舒适度指标层	Comfort indicators	D3热环境舒适	D5空间尺度适宜	D3	D5	D3	D5	热环境舒适	Thermal comfort	空间尺度适宜	Appropriateness of spatial scale	1/3	right_more_important	0.333333
E14	ywq2026.3.6(2).docx	舒适度指标层	Comfort indicators	D3热环境舒适	D6厕所可达与维护	D3	D6	D3	D6	热环境舒适	Thermal comfort	厕所可达与维护	Toilet accessibility and maintenance	1/4	right_more_important	0.25
E14	ywq2026.3.6(2).docx	舒适度指标层	Comfort indicators	D4声环境舒适	D5空间尺度适宜	D4	D5	D4	D5	声环境舒适	Acoustic comfort	空间尺度适宜	Appropriateness of spatial scale	3	left_more_important	3
E14	ywq2026.3.6(2).docx	舒适度指标层	Comfort indicators	D4声环境舒适	D6厕所可达与维护	D4	D6	D4	D6	声环境舒适	Acoustic comfort	厕所可达与维护	Toilet accessibility and maintenance	7	left_more_important	7
E14	ywq2026.3.6(2).docx	舒适度指标层	Comfort indicators	D5空间尺度适宜	D6厕所可达与维护	D5	D6	D5	D6	空间尺度适宜	Appropriateness of spatial scale	厕所可达与维护	Toilet accessibility and maintenance	9	left_more_important	9
E14	ywq2026.3.6(2).docx	安全性指标层	Safety indicators	E1照明充足	E2可视性	E1	E2	E1	E2	照明充足	Adequate lighting	可视性	Visibility	1/5	right_more_important	0.2
E14	ywq2026.3.6(2).docx	安全性指标层	Safety indicators	E1照明充足	E3园内道路安全	E1	E3	E1	E3	照明充足	Adequate lighting	园内道路安全	Safety of internal pathways	1	equal	1
E14	ywq2026.3.6(2).docx	安全性指标层	Safety indicators	E1照明充足	E4园外交通安全	E1	E4	E1	E4	照明充足	Adequate lighting	园外交通安全	External traffic safety	3	left_more_important	3
E14	ywq2026.3.6(2).docx	安全性指标层	Safety indicators	E1照明充足	E5设施安全	E1	E5	E1	E5	照明充足	Adequate lighting	设施安全	Facility safety	7	left_more_important	7
E14	ywq2026.3.6(2).docx	安全性指标层	Safety indicators	E1照明充足	E6秩序维护	E1	E6	E1	E6	照明充足	Adequate lighting	秩序维护	Order maintenance	6	left_more_important	6
E14	ywq2026.3.6(2).docx	安全性指标层	Safety indicators	E2可视性	E3园内道路安全	E2	E3	E2	E3	可视性	Visibility	园内道路安全	Safety of internal pathways	5	left_more_important	5
E14	ywq2026.3.6(2).docx	安全性指标层	Safety indicators	E2可视性	E4园外交通安全	E2	E4	E2	E4	可视性	Visibility	园外交通安全	External traffic safety	4	left_more_important	4
E14	ywq2026.3.6(2).docx	安全性指标层	Safety indicators	E2可视性	E5设施安全	E2	E5	E2	E5	可视性	Visibility	设施安全	Facility safety	1/3	right_more_important	0.333333
E14	ywq2026.3.6(2).docx	安全性指标层	Safety indicators	E2可视性	E6秩序维护	E2	E6	E2	E6	可视性	Visibility	秩序维护	Order maintenance	5	left_more_important	5
E14	ywq2026.3.6(2).docx	安全性指标层	Safety indicators	E3园内道路安全	E4园外交通安全	E3	E4	E3	E4	园内道路安全	Safety of internal pathways	园外交通安全	External traffic safety	1/8	right_more_important	0.125
E14	ywq2026.3.6(2).docx	安全性指标层	Safety indicators	E3园内道路安全	E5设施安全	E3	E5	E3	E5	园内道路安全	Safety of internal pathways	设施安全	Facility safety	1/4	right_more_important	0.25
E14	ywq2026.3.6(2).docx	安全性指标层	Safety indicators	E3园内道路安全	E6秩序维护	E3	E6	E3	E6	园内道路安全	Safety of internal pathways	秩序维护	Order maintenance	6	left_more_important	6
E14	ywq2026.3.6(2).docx	安全性指标层	Safety indicators	E4园外交通安全	E5设施安全	E4	E5	E4	E5	园外交通安全	External traffic safety	设施安全	Facility safety	9	left_more_important	9
E14	ywq2026.3.6(2).docx	安全性指标层	Safety indicators	E4园外交通安全	E6秩序维护	E4	E6	E4	E6	园外交通安全	External traffic safety	秩序维护	Order maintenance	7	left_more_important	7
E14	ywq2026.3.6(2).docx	安全性指标层	Safety indicators	E5设施安全	E6秩序维护	E5	E6	E5	E6	设施安全	Facility safety	秩序维护	Order maintenance	1	equal	1

## Sheet: Table4_AHP_submit
Dimension	Wa	Indicator	Wcnb	Wc
Mobility (A)	0.1568	A1	0.1652	0.0259
		A2	0.1690	0.0265
		A3	0.3404	0.0534
		A4	0.2230	0.0350
		A6	0.1025	0.0161
Richness (B)	0.0605	B3	0.5965	0.0361
		B4	0.4035	0.0244
Attractiveness (C)	0.0591	C1	0.1487	0.0088
		C2	0.0581	0.0034
		C3	0.3533	0.0209
		C4	0.2355	0.0139
		C5	0.0995	0.0059
		C6	0.1049	0.0062
Comfort (D)	0.1697	D1	0.1931	0.0328
		D2	0.1872	0.0318
		D3	0.0952	0.0161
		D4	0.0851	0.0144
		D5	0.2217	0.0376
		D6	0.2179	0.0370
Safety (E)	0.5539	E1	0.0553	0.0306
		E2	0.0639	0.0354
		E3	0.2150	0.1191
		E4	0.2180	0.1208
		E5	0.3195	0.1770
		E6	0.1282	0.0710

## Sheet: Table4_AHP_bilingual
Dimension	Dimension CN	Wa	Indicator	Indicator CN	Indicator EN	Wcnb	Wc
Mobility (A)	流动性（A）	0.156808	A1	人行道通行性	Pedestrian path walkability	0.165203	0.0259051
Mobility (A)	流动性（A）	0.156808	A2	十分钟可达	10-minute walking accessibility	0.168992	0.0264992
Mobility (A)	流动性（A）	0.156808	A3	路面平整易行	Pavement evenness and ease of walking	0.340376	0.0533735
Mobility (A)	流动性（A）	0.156808	A4	内部步行线路连续	Continuity of internal walking routes	0.222965	0.0349625
Mobility (A)	流动性（A）	0.156808	A6	运动场地	Availability of activity spaces	0.102465	0.0160672
Richness (B)	丰富度（B）	0.0605084	B3	空间类型丰富度	Diversity of spatial types	0.596501	0.0360933
Richness (B)	丰富度（B）	0.0605084	B4	设施类型多样性	Diversity of facility types	0.403499	0.0244151
Attractiveness (C)	吸引力（C）	0.0590902	C1	景观宜人性	Scenic pleasantness	0.148661	0.00878442
Attractiveness (C)	吸引力（C）	0.0590902	C2	蓝绿特征	Blue–green landscape characteristics	0.0581477	0.00343596
Attractiveness (C)	吸引力（C）	0.0590902	C3	环境整洁与维护	Environmental cleanliness and maintenance	0.353254	0.0208739
Attractiveness (C)	吸引力（C）	0.0590902	C4	可进入性	Accessibility for entry and use	0.235536	0.0139179
Attractiveness (C)	吸引力（C）	0.0590902	C5	活动可参与	Opportunities for activity participation	0.0995275	0.0058811
Attractiveness (C)	吸引力（C）	0.0590902	C6	再访意愿	Revisit intention	0.104874	0.00619701
Comfort (D)	舒适度（D）	0.169658	D1	遮荫与避雨能力	Shading and rain shelter capacity	0.193051	0.0327526
Comfort (D)	舒适度（D）	0.169658	D2	座椅舒适性与适老性	Seating comfort and age-friendliness	0.187171	0.031755
Comfort (D)	舒适度（D）	0.169658	D3	热环境舒适	Thermal comfort	0.0951575	0.0161442
Comfort (D)	舒适度（D）	0.169658	D4	声环境舒适	Acoustic comfort	0.0850871	0.0144357
Comfort (D)	舒适度（D）	0.169658	D5	空间尺度适宜	Appropriateness of spatial scale	0.221681	0.03761
Comfort (D)	舒适度（D）	0.169658	D6	厕所可达与维护	Toilet accessibility and maintenance	0.217852	0.0369604
Safety (E)	安全性（E）	0.553936	E1	照明充足	Adequate lighting	0.0553099	0.0306382
Safety (E)	安全性（E）	0.553936	E2	可视性	Visibility	0.0638876	0.0353896
Safety (E)	安全性（E）	0.553936	E3	园内道路安全	Safety of internal pathways	0.215025	0.11911
Safety (E)	安全性（E）	0.553936	E4	园外交通安全	External traffic safety	0.218034	0.120777
Safety (E)	安全性（E）	0.553936	E5	设施安全	Facility safety	0.319531	0.177
Safety (E)	安全性（E）	0.553936	E6	秩序维护	Order maintenance	0.128213	0.0710219

## Sheet: Weights_by_level
Level no.	Level CN	Level EN	Code	Name CN	Name EN	Weight
1	准则层	Criterion level	A	流动性	Mobility	0.156808
1	准则层	Criterion level	B	丰富度	Richness	0.0605084
1	准则层	Criterion level	C	吸引力	Attractiveness	0.0590902
1	准则层	Criterion level	D	舒适度	Comfort	0.169658
1	准则层	Criterion level	E	安全性	Safety	0.553936
2	流动性指标层	Mobility indicators	A1	人行道通行性	Pedestrian path walkability	0.165203
2	流动性指标层	Mobility indicators	A2	十分钟可达	10-minute walking accessibility	0.168992
2	流动性指标层	Mobility indicators	A3	路面平整易行	Pavement evenness and ease of walking	0.340376
2	流动性指标层	Mobility indicators	A4	内部步行线路连续	Continuity of internal walking routes	0.222965
2	流动性指标层	Mobility indicators	A6	运动场地	Availability of activity spaces	0.102465
3	丰富度指标层	Richness indicators	B3	空间类型丰富度	Diversity of spatial types	0.596501
3	丰富度指标层	Richness indicators	B4	设施类型多样性	Diversity of facility types	0.403499
4	吸引力指标层	Attractiveness indicators	C1	景观宜人性	Scenic pleasantness	0.148661
4	吸引力指标层	Attractiveness indicators	C2	蓝绿特征	Blue–green landscape characteristics	0.0581477
4	吸引力指标层	Attractiveness indicators	C3	环境整洁与维护	Environmental cleanliness and maintenance	0.353254
4	吸引力指标层	Attractiveness indicators	C4	可进入性	Accessibility for entry and use	0.235536
4	吸引力指标层	Attractiveness indicators	C5	活动可参与	Opportunities for activity participation	0.0995275
4	吸引力指标层	Attractiveness indicators	C6	再访意愿	Revisit intention	0.104874
5	舒适度指标层	Comfort indicators	D1	遮荫与避雨能力	Shading and rain shelter capacity	0.193051
5	舒适度指标层	Comfort indicators	D2	座椅舒适性与适老性	Seating comfort and age-friendliness	0.187171
5	舒适度指标层	Comfort indicators	D3	热环境舒适	Thermal comfort	0.0951575
5	舒适度指标层	Comfort indicators	D4	声环境舒适	Acoustic comfort	0.0850871
5	舒适度指标层	Comfort indicators	D5	空间尺度适宜	Appropriateness of spatial scale	0.221681
5	舒适度指标层	Comfort indicators	D6	厕所可达与维护	Toilet accessibility and maintenance	0.217852
6	安全性指标层	Safety indicators	E1	照明充足	Adequate lighting	0.0553099
6	安全性指标层	Safety indicators	E2	可视性	Visibility	0.0638876
6	安全性指标层	Safety indicators	E3	园内道路安全	Safety of internal pathways	0.215025
6	安全性指标层	Safety indicators	E4	园外交通安全	External traffic safety	0.218034
6	安全性指标层	Safety indicators	E5	设施安全	Facility safety	0.319531
6	安全性指标层	Safety indicators	E6	秩序维护	Order maintenance	0.128213

## Sheet: Group_consistency
Level no.	Level CN	Level EN	n	lambda max	CI	CR	Result
1	准则层	Criterion level	5	5.21116	0.0527894	0.0471334	Pass
2	流动性指标层	Mobility indicators	5	5.07431	0.018577	0.0165866	Pass
3	丰富度指标层	Richness indicators	2	2	0	0	Pass
4	吸引力指标层	Attractiveness indicators	6	6.07856	0.0157129	0.0126717	Pass
5	舒适度指标层	Comfort indicators	6	6.12093	0.0241866	0.0195054	Pass
6	安全性指标层	Safety indicators	6	6.09541	0.0190825	0.0153891	Pass

## Sheet: Individual_CR
Expert ID	Source file	Level no.	Level CN	Level EN	n	lambda max	CI	CR	Result
E01	cxy 3.6(3).docx	1	准则层	Criterion level	5	5.30627	0.0765681	0.0683644	Pass
E01	cxy 3.6(3).docx	2	流动性指标层	Mobility indicators	5	5.23721	0.0593029	0.052949	Pass
E01	cxy 3.6(3).docx	3	丰富度指标层	Richness indicators	2	2	0	0	Pass
E01	cxy 3.6(3).docx	4	吸引力指标层	Attractiveness indicators	6	6.16208	0.0324152	0.0261413	Pass
E01	cxy 3.6(3).docx	5	舒适度指标层	Comfort indicators	6	6.21361	0.0427216	0.0344529	Pass
E01	cxy 3.6(3).docx	6	安全性指标层	Safety indicators	6	6.54174	0.108347	0.0873769	Pass
E02	GYH-2026-3-6(2).docx	1	准则层	Criterion level	5	5.95713	0.239283	0.213646	Check
E02	GYH-2026-3-6(2).docx	2	流动性指标层	Mobility indicators	5	6.18768	0.296921	0.265108	Check
E02	GYH-2026-3-6(2).docx	3	丰富度指标层	Richness indicators	2	2	0	0	Pass
E02	GYH-2026-3-6(2).docx	4	吸引力指标层	Attractiveness indicators	6	8.16318	0.432636	0.3489	Check
E02	GYH-2026-3-6(2).docx	5	舒适度指标层	Comfort indicators	6	7.25834	0.251667	0.202957	Check
E02	GYH-2026-3-6(2).docx	6	安全性指标层	Safety indicators	6	6.88897	0.177794	0.143382	Check
E03	GYH-2026-3-7层次分析法问卷(2).docx	1	准则层	Criterion level	5	5.89956	0.22489	0.200795	Check
E03	GYH-2026-3-7层次分析法问卷(2).docx	2	流动性指标层	Mobility indicators	5	6.01496	0.25374	0.226553	Check
E03	GYH-2026-3-7层次分析法问卷(2).docx	3	丰富度指标层	Richness indicators	2	2	0	0	Pass
E03	GYH-2026-3-7层次分析法问卷(2).docx	4	吸引力指标层	Attractiveness indicators	6	10.9948	0.998961	0.805613	Check
E03	GYH-2026-3-7层次分析法问卷(2).docx	5	舒适度指标层	Comfort indicators	6	8.21502	0.443005	0.357262	Check
E03	GYH-2026-3-7层次分析法问卷(2).docx	6	安全性指标层	Safety indicators	6	7.77577	0.355154	0.286415	Check
E04	HYL 2026.3.6(2).docx	1	准则层	Criterion level	5	5.93053	0.232632	0.207707	Check
E04	HYL 2026.3.6(2).docx	2	流动性指标层	Mobility indicators	5	5.47058	0.117644	0.105039	Check
E04	HYL 2026.3.6(2).docx	3	丰富度指标层	Richness indicators	2	2	0	0	Pass
E04	HYL 2026.3.6(2).docx	4	吸引力指标层	Attractiveness indicators	6	6.44179	0.0883573	0.0712559	Pass
E04	HYL 2026.3.6(2).docx	5	舒适度指标层	Comfort indicators	6	6.90089	0.180178	0.145305	Check
E04	HYL 2026.3.6(2).docx	6	安全性指标层	Safety indicators	6	7.104	0.220801	0.178065	Check
E05	LY-3-6-(2).docx	1	准则层	Criterion level	5	5.4086	0.102149	0.0912043	Pass
E05	LY-3-6-(2).docx	2	流动性指标层	Mobility indicators	5	6.00963	0.252407	0.225364	Check
E05	LY-3-6-(2).docx	3	丰富度指标层	Richness indicators	2	2	0	0	Pass
E05	LY-3-6-(2).docx	4	吸引力指标层	Attractiveness indicators	6	7.15173	0.230345	0.185762	Check
E05	LY-3-6-(2).docx	5	舒适度指标层	Comfort indicators	6	6.94444	0.188888	0.152329	Check
E05	LY-3-6-(2).docx	6	安全性指标层	Safety indicators	6	6.44542	0.0890845	0.0718423	Pass
E06	Ly3-7(2).docx	1	准则层	Criterion level	5	6.05457	0.263642	0.235395	Check
E06	Ly3-7(2).docx	2	流动性指标层	Mobility indicators	5	6.0321	0.258025	0.230379	Check
E06	Ly3-7(2).docx	3	丰富度指标层	Richness indicators	2	2	0	0	Pass
E06	Ly3-7(2).docx	4	吸引力指标层	Attractiveness indicators	6	7.24344	0.248689	0.200556	Check
E06	Ly3-7(2).docx	5	舒适度指标层	Comfort indicators	6	7.28129	0.256258	0.20666	Check
E06	Ly3-7(2).docx	6	安全性指标层	Safety indicators	6	7.13818	0.227635	0.183577	Check
E07	ly2026-3-6(2).docx	1	准则层	Criterion level	5	6.14517	0.286293	0.255618	Check
E07	ly2026-3-6(2).docx	2	流动性指标层	Mobility indicators	5	5.24508	0.0612704	0.0547057	Pass
E07	ly2026-3-6(2).docx	3	丰富度指标层	Richness indicators	2	2	0	0	Pass
E07	ly2026-3-6(2).docx	4	吸引力指标层	Attractiveness indicators	6	6.75685	0.151369	0.122072	Check
E07	ly2026-3-6(2).docx	5	舒适度指标层	Comfort indicators	6	7.03949	0.207899	0.16766	Check
E07	ly2026-3-6(2).docx	6	安全性指标层	Safety indicators	6	6.54763	0.109526	0.0883271	Pass
E08	QWC2026.3.7(2).docx	1	准则层	Criterion level	5	8.89151	0.972877	0.86864	Check
E08	QWC2026.3.7(2).docx	2	流动性指标层	Mobility indicators	5	7.4574	0.614349	0.548526	Check
E08	QWC2026.3.7(2).docx	3	丰富度指标层	Richness indicators	2	2	0	0	Pass
E08	QWC2026.3.7(2).docx	4	吸引力指标层	Attractiveness indicators	6	10.254	0.850797	0.686126	Check
E08	QWC2026.3.7(2).docx	5	舒适度指标层	Comfort indicators	6	13.0912	1.41825	1.14375	Check
E08	QWC2026.3.7(2).docx	6	安全性指标层	Safety indicators	6	10.136	0.827209	0.667104	Check
E09	QWE.3.7(2).docx	1	准则层	Criterion level	5	6.18652	0.296629	0.264847	Check
E09	QWE.3.7(2).docx	2	流动性指标层	Mobility indicators	5	6.17229	0.293074	0.261673	Check
E09	QWE.3.7(2).docx	3	丰富度指标层	Richness indicators	2	2	0	0	Pass
E09	QWE.3.7(2).docx	4	吸引力指标层	Attractiveness indicators	6	7.87109	0.374218	0.301788	Check
E09	QWE.3.7(2).docx	5	舒适度指标层	Comfort indicators	6	6.70158	0.140316	0.113158	Check
E09	QWE.3.7(2).docx	6	安全性指标层	Safety indicators	6	6.68582	0.137164	0.110616	Check
E10	wyf2026.3.7(2).docx	1	准则层	Criterion level	5	5.88147	0.220368	0.196757	Check
E10	wyf2026.3.7(2).docx	2	流动性指标层	Mobility indicators	5	5.39746	0.0993644	0.0887182	Pass
E10	wyf2026.3.7(2).docx	3	丰富度指标层	Richness indicators	2	2	0	0	Pass
E10	wyf2026.3.7(2).docx	4	吸引力指标层	Attractiveness indicators	6	6.33148	0.066297	0.0534653	Pass
E10	wyf2026.3.7(2).docx	5	舒适度指标层	Comfort indicators	6	6.19369	0.0387389	0.0312411	Pass
E10	wyf2026.3.7(2).docx	6	安全性指标层	Safety indicators	6	6.33966	0.0679319	0.0547838	Pass
E11	wyf2026-3-6(2).docx	1	准则层	Criterion level	5	5.75778	0.189444	0.169147	Check
E11	wyf2026-3-6(2).docx	2	流动性指标层	Mobility indicators	5	5.06209	0.0155216	0.0138586	Pass
E11	wyf2026-3-6(2).docx	3	丰富度指标层	Richness indicators	2	2	0	0	Pass
E11	wyf2026-3-6(2).docx	4	吸引力指标层	Attractiveness indicators	6	6.57551	0.115101	0.0928234	Pass
E11	wyf2026-3-6(2).docx	5	舒适度指标层	Comfort indicators	6	6.77903	0.155807	0.125651	Check
E11	wyf2026-3-6(2).docx	6	安全性指标层	Safety indicators	6	7.9206	0.384121	0.309775	Check
E12	XX-20260306(2).docx	1	准则层	Criterion level	5	10.0442	1.26105	1.12594	Check
E12	XX-20260306(2).docx	2	流动性指标层	Mobility indicators	5	14.7802	2.44504	2.18307	Check
E12	XX-20260306(2).docx	3	丰富度指标层	Richness indicators	2	2	0	0	Pass
E12	XX-20260306(2).docx	4	吸引力指标层	Attractiveness indicators	6	8.24373	0.448746	0.361892	Check
E12	XX-20260306(2).docx	5	舒适度指标层	Comfort indicators	6	8.40689	0.481379	0.388209	Check
E12	XX-20260306(2).docx	6	安全性指标层	Safety indicators	6	8.5156	0.50312	0.405742	Check
E13	XY-2026-3-6(2).docx	1	准则层	Criterion level	5	6.05691	0.264228	0.235918	Check
E13	XY-2026-3-6(2).docx	2	流动性指标层	Mobility indicators	5	7.57191	0.642977	0.574087	Check
E13	XY-2026-3-6(2).docx	3	丰富度指标层	Richness indicators	2	2	0	0	Pass
E13	XY-2026-3-6(2).docx	4	吸引力指标层	Attractiveness indicators	6	9.44875	0.689749	0.556249	Check
E13	XY-2026-3-6(2).docx	5	舒适度指标层	Comfort indicators	6	9.51118	0.702236	0.566319	Check
E13	XY-2026-3-6(2).docx	6	安全性指标层	Safety indicators	6	7.01618	0.203237	0.163901	Check
E14	ywq2026.3.6(2).docx	1	准则层	Criterion level	5	9.66524	1.16631	1.04135	Check
E14	ywq2026.3.6(2).docx	2	流动性指标层	Mobility indicators	5	11.0087	1.50219	1.34124	Check
E14	ywq2026.3.6(2).docx	3	丰富度指标层	Richness indicators	2	2	0	0	Pass
E14	ywq2026.3.6(2).docx	4	吸引力指标层	Attractiveness indicators	6	10.1174	0.823476	0.664093	Check
E14	ywq2026.3.6(2).docx	5	舒适度指标层	Comfort indicators	6	12.5631	1.31262	1.05856	Check
E14	ywq2026.3.6(2).docx	6	安全性指标层	Safety indicators	6	9.81571	0.763142	0.615437	Check

## Sheet: Group_matrices_long
Level no.	Level CN	Level EN	Row code	Column code	Geometric mean value
1	准则层	Criterion level	A	A	1
1	准则层	Criterion level	A	B	3.82044
1	准则层	Criterion level	A	C	2.56637
1	准则层	Criterion level	A	D	0.849298
1	准则层	Criterion level	A	E	0.240886
1	准则层	Criterion level	B	A	0.26175
1	准则层	Criterion level	B	B	1
1	准则层	Criterion level	B	C	1.39185
1	准则层	Criterion level	B	D	0.264648
1	准则层	Criterion level	B	E	0.156375
1	准则层	Criterion level	C	A	0.389656
1	准则层	Criterion level	C	B	0.718468
1	准则层	Criterion level	C	C	1
1	准则层	Criterion level	C	D	0.292288
1	准则层	Criterion level	C	E	0.170913
1	准则层	Criterion level	D	A	1.17744
1	准则层	Criterion level	D	B	3.77861
1	准则层	Criterion level	D	C	3.42128
1	准则层	Criterion level	D	D	1
1	准则层	Criterion level	D	E	0.178762
1	准则层	Criterion level	E	A	4.15134
1	准则层	Criterion level	E	B	6.39488
1	准则层	Criterion level	E	C	5.85093
1	准则层	Criterion level	E	D	5.59403
1	准则层	Criterion level	E	E	1
2	流动性指标层	Mobility indicators	A1	A1	1
2	流动性指标层	Mobility indicators	A1	A2	1.4163
2	流动性指标层	Mobility indicators	A1	A3	0.520506
2	流动性指标层	Mobility indicators	A1	A4	0.580533
2	流动性指标层	Mobility indicators	A1	A6	1.24082
2	流动性指标层	Mobility indicators	A2	A1	0.706066
2	流动性指标层	Mobility indicators	A2	A2	1
2	流动性指标层	Mobility indicators	A2	A3	0.498544
2	流动性指标层	Mobility indicators	A2	A4	0.799245
2	流动性指标层	Mobility indicators	A2	A6	2.18597
2	流动性指标层	Mobility indicators	A3	A1	1.92121
2	流动性指标层	Mobility indicators	A3	A2	2.00584
2	流动性指标层	Mobility indicators	A3	A3	1
2	流动性指标层	Mobility indicators	A3	A4	1.72007
2	流动性指标层	Mobility indicators	A3	A6	3.38575
2	流动性指标层	Mobility indicators	A4	A1	1.72256
2	流动性指标层	Mobility indicators	A4	A2	1.25118
2	流动性指标层	Mobility indicators	A4	A3	0.581371
2	流动性指标层	Mobility indicators	A4	A4	1
2	流动性指标层	Mobility indicators	A4	A6	2.0937
2	流动性指标层	Mobility indicators	A6	A1	0.805919
2	流动性指标层	Mobility indicators	A6	A2	0.457462
2	流动性指标层	Mobility indicators	A6	A3	0.295356
2	流动性指标层	Mobility indicators	A6	A4	0.477622
2	流动性指标层	Mobility indicators	A6	A6	1
3	丰富度指标层	Richness indicators	B3	B3	1
3	丰富度指标层	Richness indicators	B3	B4	1.47832
3	丰富度指标层	Richness indicators	B4	B3	0.676444
3	丰富度指标层	Richness indicators	B4	B4	1
4	吸引力指标层	Attractiveness indicators	C1	C1	1
4	吸引力指标层	Attractiveness indicators	C1	C2	2.53834
4	吸引力指标层	Attractiveness indicators	C1	C3	0.407647
4	吸引力指标层	Attractiveness indicators	C1	C4	0.588852
4	吸引力指标层	Attractiveness indicators	C1	C5	1.98856
4	吸引力指标层	Attractiveness indicators	C1	C6	1.2088
4	吸引力指标层	Attractiveness indicators	C2	C1	0.393958
4	吸引力指标层	Attractiveness indicators	C2	C2	1
4	吸引力指标层	Attractiveness indicators	C2	C3	0.197032
4	吸引力指标层	Attractiveness indicators	C2	C4	0.326466
4	吸引力指标层	Attractiveness indicators	C2	C5	0.423876
4	吸引力指标层	Attractiveness indicators	C2	C6	0.458232
4	吸引力指标层	Attractiveness indicators	C3	C1	2.4531
4	吸引力指标层	Attractiveness indicators	C3	C2	5.07532
4	吸引力指标层	Attractiveness indicators	C3	C3	1
4	吸引力指标层	Attractiveness indicators	C3	C4	1.33659
4	吸引力指标层	Attractiveness indicators	C3	C5	3.72097
4	吸引力指标层	Attractiveness indicators	C3	C6	4.28201
4	吸引力指标层	Attractiveness indicators	C4	C1	1.69822
4	吸引力指标层	Attractiveness indicators	C4	C2	3.0631
4	吸引力指标层	Attractiveness indicators	C4	C3	0.748172
4	吸引力指标层	Attractiveness indicators	C4	C4	1
4	吸引力指标层	Attractiveness indicators	C4	C5	2.71541
4	吸引力指标层	Attractiveness indicators	C4	C6	2.20322
4	吸引力指标层	Attractiveness indicators	C5	C1	0.502876
4	吸引力指标层	Attractiveness indicators	C5	C2	2.35918
4	吸引力指标层	Attractiveness indicators	C5	C3	0.268747
4	吸引力指标层	Attractiveness indicators	C5	C4	0.368269
4	吸引力指标层	Attractiveness indicators	C5	C5	1
4	吸引力指标层	Attractiveness indicators	C5	C6	1.06644
4	吸引力指标层	Attractiveness indicators	C6	C1	0.827266
4	吸引力指标层	Attractiveness indicators	C6	C2	2.1823
4	吸引力指标层	Attractiveness indicators	C6	C3	0.233535
4	吸引力指标层	Attractiveness indicators	C6	C4	0.453882
4	吸引力指标层	Attractiveness indicators	C6	C5	0.937701
4	吸引力指标层	Attractiveness indicators	C6	C6	1
5	舒适度指标层	Comfort indicators	D1	D1	1
5	舒适度指标层	Comfort indicators	D1	D2	1.36796
5	舒适度指标层	Comfort indicators	D1	D3	2.45092
5	舒适度指标层	Comfort indicators	D1	D4	1.77517
5	舒适度指标层	Comfort indicators	D1	D5	0.879868
5	舒适度指标层	Comfort indicators	D1	D6	0.703407
5	舒适度指标层	Comfort indicators	D2	D1	0.731016
5	舒适度指标层	Comfort indicators	D2	D2	1
5	舒适度指标层	Comfort indicators	D2	D3	1.51121
5	舒适度指标层	Comfort indicators	D2	D4	2.05646
5	舒适度指标层	Comfort indicators	D2	D5	0.972007
5	舒适度指标层	Comfort indicators	D2	D6	1.29955
5	舒适度指标层	Comfort indicators	D3	D1	0.408009
5	舒适度指标层	Comfort indicators	D3	D2	0.661722
5	舒适度指标层	Comfort indicators	D3	D3	1
5	舒适度指标层	Comfort indicators	D3	D4	1.39842
5	舒适度指标层	Comfort indicators	D3	D5	0.437619
5	舒适度指标层	Comfort indicators	D3	D6	0.315233
5	舒适度指标层	Comfort indicators	D4	D1	0.563327
5	舒适度指标层	Comfort indicators	D4	D2	0.486273
5	舒适度指标层	Comfort indicators	D4	D3	0.715094
5	舒适度指标层	Comfort indicators	D4	D4	1
5	舒适度指标层	Comfort indicators	D4	D5	0.389311
5	舒适度指标层	Comfort indicators	D4	D6	0.374607
5	舒适度指标层	Comfort indicators	D5	D1	1.13653
5	舒适度指标层	Comfort indicators	D5	D2	1.0288
5	舒适度指标层	Comfort indicators	D5	D3	2.28509
5	舒适度指标层	Comfort indicators	D5	D4	2.56864
5	舒适度指标层	Comfort indicators	D5	D5	1
5	舒适度指标层	Comfort indicators	D5	D6	1.31853
5	舒适度指标层	Comfort indicators	D6	D1	1.42165
5	舒适度指标层	Comfort indicators	D6	D2	0.769497
5	舒适度指标层	Comfort indicators	D6	D3	3.17226
5	舒适度指标层	Comfort indicators	D6	D4	2.66946
5	舒适度指标层	Comfort indicators	D6	D5	0.758423
5	舒适度指标层	Comfort indicators	D6	D6	1
6	安全性指标层	Safety indicators	E1	E1	1
6	安全性指标层	Safety indicators	E1	E2	0.676059
6	安全性指标层	Safety indicators	E1	E3	0.21441
6	安全性指标层	Safety indicators	E1	E4	0.258216
6	安全性指标层	Safety indicators	E1	E5	0.25517
6	安全性指标层	Safety indicators	E1	E6	0.426611
6	安全性指标层	Safety indicators	E2	E1	1.47916
6	安全性指标层	Safety indicators	E2	E2	1
6	安全性指标层	Safety indicators	E2	E3	0.262049
6	安全性指标层	Safety indicators	E2	E4	0.267189
6	安全性指标层	Safety indicators	E2	E5	0.23231
6	安全性指标层	Safety indicators	E2	E6	0.4281
6	安全性指标层	Safety indicators	E3	E1	4.66396
6	安全性指标层	Safety indicators	E3	E2	3.81608
6	安全性指标层	Safety indicators	E3	E3	1
6	安全性指标层	Safety indicators	E3	E4	0.912031
6	安全性指标层	Safety indicators	E3	E5	0.654476
6	安全性指标层	Safety indicators	E3	E6	1.4499
6	安全性指标层	Safety indicators	E4	E1	3.87272
6	安全性指标层	Safety indicators	E4	E2	3.74268
6	安全性指标层	Safety indicators	E4	E3	1.09645
6	安全性指标层	Safety indicators	E4	E4	1
6	安全性指标层	Safety indicators	E4	E5	0.71574
6	安全性指标层	Safety indicators	E4	E6	1.50683
6	安全性指标层	Safety indicators	E5	E1	3.91896
6	安全性指标层	Safety indicators	E5	E2	4.30459
6	安全性指标层	Safety indicators	E5	E3	1.52794
6	安全性指标层	Safety indicators	E5	E4	1.39715
6	安全性指标层	Safety indicators	E5	E5	1
6	安全性指标层	Safety indicators	E5	E6	3.92474
6	安全性指标层	Safety indicators	E6	E1	2.34406
6	安全性指标层	Safety indicators	E6	E2	2.3359
6	安全性指标层	Safety indicators	E6	E3	0.689703
6	安全性指标层	Safety indicators	E6	E4	0.663643
6	安全性指标层	Safety indicators	E6	E5	0.254794
6	安全性指标层	Safety indicators	E6	E6	1
