# Supplementary material for: Assessing the restorative environment of pocket parks in old urban districts of Chinese cities in the context of healthy aging
Source: Front Public Health. 2026 Jul 15;14:1861979. doi: 10.3389/fpubh.2026.1861979 (PMC13418448; doi:10.3389/fpubh.2026.1861979)
Supplement: Supplementary file 2 [file Table_2.XLSX]

## Sheet: Zhenqu pocket park 真趣园
真趣园 FCE 频数与评分表 / Zhenqu Pocket Park FCE Frequency and Scoring Table
代码 Code	指标 Indicator	准则层 Criterion layer	很好 Very good	好 Good	一般 Fair	较差 Poor	差 Very poor	样本量N Sample size N
A1	人行道通行性 Sidewalk passability	流动性（A） Mobility (A)	20	36	24	10	4	94
A2	十分钟可达 Ten-minute accessibility	流动性（A） Mobility (A)	20	36	24	10	4	94
A3	路面平整易行 Flat and walkable pavement	流动性（A） Mobility (A)	24	38	21	8	3	94
A4	内部步行线路连续 Continuity of internal walking routes	流动性（A） Mobility (A)	20	36	24	10	4	94
A6	运动场地 Availability of activity spaces	流动性（A） Mobility (A)	12	32	28	14	8	94
B3	空间类型丰富度 Diversity of spatial types	丰富度（B） Environmental richness (B)	16	34	26	12	6	94
B4	设施类型多样性 Diversity of facility types	丰富度（B） Environmental richness (B)	12	32	28	14	8	94
C1	景观宜人性 Landscape pleasantness	吸引力（C） Attractiveness (C)	16	34	26	12	6	94
C2	蓝绿特征 Blue-green features	吸引力（C） Attractiveness (C)	9	28	30	17	10	94
C3	环境整洁与维护 Environmental cleanliness and maintenance	吸引力（C） Attractiveness (C)	20	36	24	10	4	94
C4	可进入性 Accessibility	吸引力（C） Attractiveness (C)	12	32	28	14	8	94
C5	活动可参与 Activity participation	吸引力（C） Attractiveness (C)	9	28	30	17	10	94
C6	再访意愿 Willingness to revisit	吸引力（C） Attractiveness (C)	12	32	28	14	8	94
D1	遮荫与避雨能力 Shading and rain-shelter capacity	舒适度（D） Comfort (D)	20	36	24	10	4	94
D2	座椅舒适性与适老性 Seating comfort and age-friendliness	舒适度（D） Comfort (D)	20	36	24	10	4	94
D3	热环境舒适 Thermal comfort	舒适度（D） Comfort (D)	12	32	28	14	8	94
D4	声环境舒适 Acoustic comfort	舒适度（D） Comfort (D)	9	28	30	17	10	94
D5	空间尺度适宜 Appropriate spatial scale	舒适度（D） Comfort (D)	16	34	26	12	6	94
D6	厕所可达与维护 Toilet accessibility and maintenance	舒适度（D） Comfort (D)	12	32	28	14	8	94
E1	照明充足 Adequate lighting	安全性（E） Safety (E)	16	34	26	12	6	94
E2	可视性 Visibility	安全性（E） Safety (E)	16	34	26	12	6	94
E3	园内道路安全 Internal path safety	安全性（E） Safety (E)	24	38	21	8	3	94
E4	园外交通安全 External traffic safety	安全性（E） Safety (E)	24	38	21	8	3	94
E5	设施安全 Facility safety	安全性（E） Safety (E)	28	38	18	7	3	94
E6	秩序维护 Order maintenance	安全性（E） Safety (E)	20	36	24	10	4	94

## Sheet: Kangle pocket park 康乐游园
康乐游园 FCE 频数与评分表 / Kangle Pocket Park FCE Frequency and Scoring Table
代码 Code	指标 Indicator	准则层 Criterion layer	很好 Very good	好 Good	一般 Fair	较差 Poor	差 Very poor	样本量N Sample size N
A1	人行道通行性 Sidewalk passability	流动性（A） Mobility (A)	16	32	26	11	6	91
A2	十分钟可达 Ten-minute accessibility	流动性（A） Mobility (A)	16	32	26	11	6	91
A3	路面平整易行 Flat and walkable pavement	流动性（A） Mobility (A)	19	35	23	10	4	91
A4	内部步行线路连续 Continuity of internal walking routes	流动性（A） Mobility (A)	16	32	26	11	6	91
A6	运动场地 Availability of activity spaces	流动性（A） Mobility (A)	9	27	30	16	9	91
B3	空间类型丰富度 Diversity of spatial types	丰富度（B） Environmental richness (B)	16	32	26	11	6	91
B4	设施类型多样性 Diversity of facility types	丰富度（B） Environmental richness (B)	9	27	30	16	9	91
C1	景观宜人性 Landscape pleasantness	吸引力（C） Attractiveness (C)	12	31	28	13	7	91
C2	蓝绿特征 Blue-green features	吸引力（C） Attractiveness (C)	6	24	31	18	12	91
C3	环境整洁与维护 Environmental cleanliness and maintenance	吸引力（C） Attractiveness (C)	19	35	23	10	4	91
C4	可进入性 Accessibility	吸引力（C） Attractiveness (C)	9	27	30	16	9	91
C5	活动可参与 Activity participation	吸引力（C） Attractiveness (C)	6	24	31	18	12	91
C6	再访意愿 Willingness to revisit	吸引力（C） Attractiveness (C)	9	27	30	16	9	91
D1	遮荫与避雨能力 Shading and rain-shelter capacity	舒适度（D） Comfort (D)	16	32	26	11	6	91
D2	座椅舒适性与适老性 Seating comfort and age-friendliness	舒适度（D） Comfort (D)	16	32	26	11	6	91
D3	热环境舒适 Thermal comfort	舒适度（D） Comfort (D)	9	27	30	16	9	91
D4	声环境舒适 Acoustic comfort	舒适度（D） Comfort (D)	6	24	31	18	12	91
D5	空间尺度适宜 Appropriate spatial scale	舒适度（D） Comfort (D)	16	32	26	11	6	91
D6	厕所可达与维护 Toilet accessibility and maintenance	舒适度（D） Comfort (D)	9	27	30	16	9	91
E1	照明充足 Adequate lighting	安全性（E） Safety (E)	16	32	26	11	6	91
E2	可视性 Visibility	安全性（E） Safety (E)	16	32	26	11	6	91
E3	园内道路安全 Internal path safety	安全性（E） Safety (E)	19	35	23	10	4	91
E4	园外交通安全 External traffic safety	安全性（E） Safety (E)	19	35	23	10	4	91
E5	设施安全 Facility safety	安全性（E） Safety (E)	23	36	21	8	3	91
E6	秩序维护 Order maintenance	安全性（E） Safety (E)	19	35	23	10	4	91

## Sheet: Zhumeng pocket park 逐梦园
逐梦园 FCE 频数与评分表 / Zhumeng Pocket Park FCE Frequency and Scoring Table
代码 Code	指标 Indicator	准则层 Criterion layer	很好 Very good	好 Good	一般 Fair	较差 Poor	差 Very poor	样本量N Sample size N
A1	人行道通行性 Sidewalk passability	流动性（A） Mobility (A)	12	32	29	13	7	93
A2	十分钟可达 Ten-minute accessibility	流动性（A） Mobility (A)	9	29	30	16	9	93
A3	路面平整易行 Flat and walkable pavement	流动性（A） Mobility (A)	16	34	26	11	6	93
A4	内部步行线路连续 Continuity of internal walking routes	流动性（A） Mobility (A)	12	32	29	13	7	93
A6	运动场地 Availability of activity spaces	流动性（A） Mobility (A)	6	25	33	18	11	93
B3	空间类型丰富度 Diversity of spatial types	丰富度（B） Environmental richness (B)	9	29	30	16	9	93
B4	设施类型多样性 Diversity of facility types	丰富度（B） Environmental richness (B)	6	25	33	18	11	93
C1	景观宜人性 Landscape pleasantness	吸引力（C） Attractiveness (C)	9	29	30	16	9	93
C2	蓝绿特征 Blue-green features	吸引力（C） Attractiveness (C)	4	21	35	21	12	93
C3	环境整洁与维护 Environmental cleanliness and maintenance	吸引力（C） Attractiveness (C)	12	32	29	13	7	93
C4	可进入性 Accessibility	吸引力（C） Attractiveness (C)	6	25	33	18	11	93
C5	活动可参与 Activity participation	吸引力（C） Attractiveness (C)	4	21	35	21	12	93
C6	再访意愿 Willingness to revisit	吸引力（C） Attractiveness (C)	6	25	33	18	11	93
D1	遮荫与避雨能力 Shading and rain-shelter capacity	舒适度（D） Comfort (D)	12	32	29	13	7	93
D2	座椅舒适性与适老性 Seating comfort and age-friendliness	舒适度（D） Comfort (D)	12	32	29	13	7	93
D3	热环境舒适 Thermal comfort	舒适度（D） Comfort (D)	6	25	33	18	11	93
D4	声环境舒适 Acoustic comfort	舒适度（D） Comfort (D)	4	21	35	21	12	93
D5	空间尺度适宜 Appropriate spatial scale	舒适度（D） Comfort (D)	9	29	30	16	9	93
D6	厕所可达与维护 Toilet accessibility and maintenance	舒适度（D） Comfort (D)	6	25	33	18	11	93
E1	照明充足 Adequate lighting	安全性（E） Safety (E)	9	29	30	16	9	93
E2	可视性 Visibility	安全性（E） Safety (E)	9	29	30	16	9	93
E3	园内道路安全 Internal path safety	安全性（E） Safety (E)	16	34	26	11	6	93
E4	园外交通安全 External traffic safety	安全性（E） Safety (E)	16	34	26	11	6	93
E5	设施安全 Facility safety	安全性（E） Safety (E)	19	36	24	10	4	93
E6	秩序维护 Order maintenance	安全性（E） Safety (E)	12	32	29	13	7	93
