# Supplementary material for: Assessing the restorative environment of pocket parks in old urban districts of Chinese cities in the context of healthy aging
Source: Front Public Health. 2026 Jul 15;14:1861979. doi: 10.3389/fpubh.2026.1861979 (PMC13418448; doi:10.3389/fpubh.2026.1861979)
Supplement: Supplementary file 3 [file Table_3.XLSX]

## Sheet: 原始长表 Raw
专家 / Expert ID	维度编码 / Dimension Code	维度名称 / Dimension	指标编码 / Indicator Code	指标名称 / Indicator	可接受最小值 / Acceptable Minimum	专家值 / Expert Value	可接受最大值 / Acceptable Maximum
A	A	流动性 / Mobility	A1	人行道通行性 / Pedestrian path walkability	6	8	10
A	A	流动性 / Mobility	A2	十分钟可达 / 10-minute walking accessibility	4	5	9
A	A	流动性 / Mobility	A3	路面平整易行 / Pavement evenness and ease of walking	5	7	9
A	A	流动性 / Mobility	A4	内部步行线路连续 / Continuity of internal walking routes	3	5	8
A	A	流动性 / Mobility	A5	出入口数量 / Number of entrances and exits	3	5	7
A	A	流动性 / Mobility	A6	运动场地 / Availability of activity spaces	2	6	9
A	B	丰富度 / Richness	B1	植物结构多样性 / Vegetation structural diversity	5	7	9
A	B	丰富度 / Richness	B2	季相与景观变化 / Seasonal and landscape variation	1	4	8
A	B	丰富度 / Richness	B3	空间类型丰富度 / Diversity of spatial types	2	6	9
A	B	丰富度 / Richness	B4	设施类型多样性 / Diversity of facility types	3	5	8
A	B	丰富度 / Richness	B5	水元素 / Water features	3	7	9
A	B	丰富度 / Richness	B6	声音景观 / Soundscape quality	4	6	8
A	C	吸引力 / Attraction	C1	景观宜人性 / Scenic pleasantness	4	7	9
A	C	吸引力 / Attraction	C2	蓝绿特征 / Blue–green landscape characteristics	2	6	9
A	C	吸引力 / Attraction	C3	环境整洁与维护 / Environmental cleanliness and maintenance	4	9	10
A	C	吸引力 / Attraction	C4	可进入性 / Accessibility for entry and use	3	5	10
A	C	吸引力 / Attraction	C5	活动可参与 / Opportunities for activity participation	4	7	10
A	C	吸引力 / Attraction	C6	再访意愿 / Revisit intention	3	8	8
A	D	舒适度 / Comfort	D1	遮荫与避雨能力 / Shading and rain shelter capacity	4	5	9
A	D	舒适度 / Comfort	D2	座椅舒适性与适老性 / Seating comfort and age-friendliness	2	7	10
A	D	舒适度 / Comfort	D3	热环境舒适 / Thermal comfort	1	5	9
A	D	舒适度 / Comfort	D4	声环境舒适 / Acoustic comfort	4	6	7
A	D	舒适度 / Comfort	D5	空间尺度适宜 / Appropriateness of spatial scale	3	8	9
A	D	舒适度 / Comfort	D6	厕所可达与维护 / Toilet accessibility and maintenance	2	7	10
A	E	安全性 / Security	E1	照明充足 / Adequate lighting	4	7	8
A	E	安全性 / Security	E2	可视性 / Visibility	3	4	9
A	E	安全性 / Security	E3	园内道路安全 / Safety of internal pathways	3	7	9
A	E	安全性 / Security	E4	园外交通安全 / External traffic safety	2	8	8
A	E	安全性 / Security	E5	设施安全 / Facility safety	4	8	10
A	E	安全性 / Security	E6	秩序维护 / Order maintenance	3	6	9
B	A	流动性 / Mobility	A1	人行道通行性 / Pedestrian path walkability	6	8	10
B	A	流动性 / Mobility	A2	十分钟可达 / 10-minute walking accessibility	4	5	9
B	A	流动性 / Mobility	A3	路面平整易行 / Pavement evenness and ease of walking	5	7	9
B	A	流动性 / Mobility	A4	内部步行线路连续 / Continuity of internal walking routes	3	5	8
B	A	流动性 / Mobility	A5	出入口数量 / Number of entrances and exits	3	5	7
B	A	流动性 / Mobility	A6	运动场地 / Availability of activity spaces	2	6	9
B	B	丰富度 / Richness	B1	植物结构多样性 / Vegetation structural diversity	5	7	9
B	B	丰富度 / Richness	B2	季相与景观变化 / Seasonal and landscape variation	1	4	8
B	B	丰富度 / Richness	B3	空间类型丰富度 / Diversity of spatial types	2	6	9
B	B	丰富度 / Richness	B4	设施类型多样性 / Diversity of facility types	3	5	8
B	B	丰富度 / Richness	B5	水元素 / Water features	3	7	9
B	B	丰富度 / Richness	B6	声音景观 / Soundscape quality	4	6	8
B	C	吸引力 / Attraction	C1	景观宜人性 / Scenic pleasantness	4	7	9
B	C	吸引力 / Attraction	C2	蓝绿特征 / Blue–green landscape characteristics	2	6	9
B	C	吸引力 / Attraction	C3	环境整洁与维护 / Environmental cleanliness and maintenance	4	6	10
B	C	吸引力 / Attraction	C4	可进入性 / Accessibility for entry and use	3	7	10
B	C	吸引力 / Attraction	C5	活动可参与 / Opportunities for activity participation	4	8	10
B	C	吸引力 / Attraction	C6	再访意愿 / Revisit intention	3	6	8
B	D	舒适度 / Comfort	D1	遮荫与避雨能力 / Shading and rain shelter capacity	4	7	9
B	D	舒适度 / Comfort	D2	座椅舒适性与适老性 / Seating comfort and age-friendliness	2	6	10
B	D	舒适度 / Comfort	D3	热环境舒适 / Thermal comfort	1	6	9
B	D	舒适度 / Comfort	D4	声环境舒适 / Acoustic comfort	4	6	7
B	D	舒适度 / Comfort	D5	空间尺度适宜 / Appropriateness of spatial scale	3	7	9
B	D	舒适度 / Comfort	D6	厕所可达与维护 / Toilet accessibility and maintenance	2	6	10
B	E	安全性 / Security	E1	照明充足 / Adequate lighting	4	6	8
B	E	安全性 / Security	E2	可视性 / Visibility	3	5	9
B	E	安全性 / Security	E3	园内道路安全 / Safety of internal pathways	3	6	9
B	E	安全性 / Security	E4	园外交通安全 / External traffic safety	2	5	8
B	E	安全性 / Security	E5	设施安全 / Facility safety	4	7	10
B	E	安全性 / Security	E6	秩序维护 / Order maintenance	3	7	9
C	A	流动性 / Mobility	A1	人行道通行性 / Pedestrian path walkability	5	7	8
C	A	流动性 / Mobility	A2	十分钟可达 / 10-minute walking accessibility	4	7	8
C	A	流动性 / Mobility	A3	路面平整易行 / Pavement evenness and ease of walking	7	9	10
C	A	流动性 / Mobility	A4	内部步行线路连续 / Continuity of internal walking routes	5	7	8
C	A	流动性 / Mobility	A5	出入口数量 / Number of entrances and exits	5	6	7
C	A	流动性 / Mobility	A6	运动场地 / Availability of activity spaces	5	6	7
C	B	丰富度 / Richness	B1	植物结构多样性 / Vegetation structural diversity	3	5	6
C	B	丰富度 / Richness	B2	季相与景观变化 / Seasonal and landscape variation	5	7	9
C	B	丰富度 / Richness	B3	空间类型丰富度 / Diversity of spatial types	5	7	8
C	B	丰富度 / Richness	B4	设施类型多样性 / Diversity of facility types	5	7	8
C	B	丰富度 / Richness	B5	水元素 / Water features	4	6	7
C	B	丰富度 / Richness	B6	声音景观 / Soundscape quality	3	4	5
C	C	吸引力 / Attraction	C1	景观宜人性 / Scenic pleasantness	7	8	10
C	C	吸引力 / Attraction	C2	蓝绿特征 / Blue–green landscape characteristics	6	7	8
C	C	吸引力 / Attraction	C3	环境整洁与维护 / Environmental cleanliness and maintenance	6	8	10
C	C	吸引力 / Attraction	C4	可进入性 / Accessibility for entry and use	5	6	7
C	C	吸引力 / Attraction	C5	活动可参与 / Opportunities for activity participation	5	7	8
C	C	吸引力 / Attraction	C6	再访意愿 / Revisit intention	5	7	8
C	D	舒适度 / Comfort	D1	遮荫与避雨能力 / Shading and rain shelter capacity	7	9	10
C	D	舒适度 / Comfort	D2	座椅舒适性与适老性 / Seating comfort and age-friendliness	5	7	8
C	D	舒适度 / Comfort	D3	热环境舒适 / Thermal comfort	5	6	7
C	D	舒适度 / Comfort	D4	声环境舒适 / Acoustic comfort	4	6	7
C	D	舒适度 / Comfort	D5	空间尺度适宜 / Appropriateness of spatial scale	4	7	8
C	D	舒适度 / Comfort	D6	厕所可达与维护 / Toilet accessibility and maintenance	6	8	10
C	E	安全性 / Security	E1	照明充足 / Adequate lighting	5	7	8
C	E	安全性 / Security	E2	可视性 / Visibility	4	6	7
C	E	安全性 / Security	E3	园内道路安全 / Safety of internal pathways	5	8	9
C	E	安全性 / Security	E4	园外交通安全 / External traffic safety	5	7	8
C	E	安全性 / Security	E5	设施安全 / Facility safety	7	9	10
C	E	安全性 / Security	E6	秩序维护 / Order maintenance	5	7	8
D	A	流动性 / Mobility	A1	人行道通行性 / Pedestrian path walkability	3	8	9
D	A	流动性 / Mobility	A2	十分钟可达 / 10-minute walking accessibility	5	5	9
D	A	流动性 / Mobility	A3	路面平整易行 / Pavement evenness and ease of walking	3	7	9
D	A	流动性 / Mobility	A4	内部步行线路连续 / Continuity of internal walking routes	4	5	10
D	A	流动性 / Mobility	A5	出入口数量 / Number of entrances and exits	3	5	7
D	A	流动性 / Mobility	A6	运动场地 / Availability of activity spaces	4	6	10
D	B	丰富度 / Richness	B1	植物结构多样性 / Vegetation structural diversity	4	7	10
D	B	丰富度 / Richness	B2	季相与景观变化 / Seasonal and landscape variation	3	4	9
D	B	丰富度 / Richness	B3	空间类型丰富度 / Diversity of spatial types	3	6	9
D	B	丰富度 / Richness	B4	设施类型多样性 / Diversity of facility types	2	5	9
D	B	丰富度 / Richness	B5	水元素 / Water features	5	7	9
D	B	丰富度 / Richness	B6	声音景观 / Soundscape quality	3	6	8
D	C	吸引力 / Attraction	C1	景观宜人性 / Scenic pleasantness	3	6	10
D	C	吸引力 / Attraction	C2	蓝绿特征 / Blue–green landscape characteristics	4	8	9
D	C	吸引力 / Attraction	C3	环境整洁与维护 / Environmental cleanliness and maintenance	3	8	10
D	C	吸引力 / Attraction	C4	可进入性 / Accessibility for entry and use	4	7	9
D	C	吸引力 / Attraction	C5	活动可参与 / Opportunities for activity participation	5	7	10
D	C	吸引力 / Attraction	C6	再访意愿 / Revisit intention	4	8	9
D	D	舒适度 / Comfort	D1	遮荫与避雨能力 / Shading and rain shelter capacity	4	6	9
D	D	舒适度 / Comfort	D2	座椅舒适性与适老性 / Seating comfort and age-friendliness	3	7	8
D	D	舒适度 / Comfort	D3	热环境舒适 / Thermal comfort	3	5	7
D	D	舒适度 / Comfort	D4	声环境舒适 / Acoustic comfort	5	6	9
D	D	舒适度 / Comfort	D5	空间尺度适宜 / Appropriateness of spatial scale	2	8	10
D	D	舒适度 / Comfort	D6	厕所可达与维护 / Toilet accessibility and maintenance	4	4	9
D	E	安全性 / Security	E1	照明充足 / Adequate lighting	4	7	8
D	E	安全性 / Security	E2	可视性 / Visibility	3	8	9
D	E	安全性 / Security	E3	园内道路安全 / Safety of internal pathways	3	7	9
D	E	安全性 / Security	E4	园外交通安全 / External traffic safety	2	6	8
D	E	安全性 / Security	E5	设施安全 / Facility safety	3	9	10
D	E	安全性 / Security	E6	秩序维护 / Order maintenance	3	8	9
E	A	流动性 / Mobility	A1	人行道通行性 / Pedestrian path walkability	4	8	9
E	A	流动性 / Mobility	A2	十分钟可达 / 10-minute walking accessibility	5	5	9
E	A	流动性 / Mobility	A3	路面平整易行 / Pavement evenness and ease of walking	1	7	9
E	A	流动性 / Mobility	A4	内部步行线路连续 / Continuity of internal walking routes	2	5	10
E	A	流动性 / Mobility	A5	出入口数量 / Number of entrances and exits	2	5	7
E	A	流动性 / Mobility	A6	运动场地 / Availability of activity spaces	3	6	10
E	B	丰富度 / Richness	B1	植物结构多样性 / Vegetation structural diversity	2	7	10
E	B	丰富度 / Richness	B2	季相与景观变化 / Seasonal and landscape variation	1	4	9
E	B	丰富度 / Richness	B3	空间类型丰富度 / Diversity of spatial types	2	6	9
E	B	丰富度 / Richness	B4	设施类型多样性 / Diversity of facility types	2	5	9
E	B	丰富度 / Richness	B5	水元素 / Water features	3	7	9
E	B	丰富度 / Richness	B6	声音景观 / Soundscape quality	3	6	8
E	C	吸引力 / Attraction	C1	景观宜人性 / Scenic pleasantness	2	4	8
E	C	吸引力 / Attraction	C2	蓝绿特征 / Blue–green landscape characteristics	3	6	7
E	C	吸引力 / Attraction	C3	环境整洁与维护 / Environmental cleanliness and maintenance	1	5	10
E	C	吸引力 / Attraction	C4	可进入性 / Accessibility for entry and use	3	4	8
E	C	吸引力 / Attraction	C5	活动可参与 / Opportunities for activity participation	2	5	9
E	C	吸引力 / Attraction	C6	再访意愿 / Revisit intention	3	5	9
E	D	舒适度 / Comfort	D1	遮荫与避雨能力 / Shading and rain shelter capacity	3	7	9
E	D	舒适度 / Comfort	D2	座椅舒适性与适老性 / Seating comfort and age-friendliness	2	6	8
E	D	舒适度 / Comfort	D3	热环境舒适 / Thermal comfort	2	7	10
E	D	舒适度 / Comfort	D4	声环境舒适 / Acoustic comfort	3	6	10
E	D	舒适度 / Comfort	D5	空间尺度适宜 / Appropriateness of spatial scale	1	5	10
E	D	舒适度 / Comfort	D6	厕所可达与维护 / Toilet accessibility and maintenance	3	6	9
E	E	安全性 / Security	E1	照明充足 / Adequate lighting	3	6	8
E	E	安全性 / Security	E2	可视性 / Visibility	4	6	8
E	E	安全性 / Security	E3	园内道路安全 / Safety of internal pathways	2	6	10
E	E	安全性 / Security	E4	园外交通安全 / External traffic safety	2	7	10
E	E	安全性 / Security	E5	设施安全 / Facility safety	1	6	9
E	E	安全性 / Security	E6	秩序维护 / Order maintenance	4	6	9
F	A	流动性 / Mobility	A1	人行道通行性 / Pedestrian path walkability	2	6	7
F	A	流动性 / Mobility	A2	十分钟可达 / 10-minute walking accessibility	3	6	10
F	A	流动性 / Mobility	A3	路面平整易行 / Pavement evenness and ease of walking	3	6	9
F	A	流动性 / Mobility	A4	内部步行线路连续 / Continuity of internal walking routes	4	6	10
F	A	流动性 / Mobility	A5	出入口数量 / Number of entrances and exits	3	5	8
F	A	流动性 / Mobility	A6	运动场地 / Availability of activity spaces	3	7	9
F	B	丰富度 / Richness	B1	植物结构多样性 / Vegetation structural diversity	3	7	10
F	B	丰富度 / Richness	B2	季相与景观变化 / Seasonal and landscape variation	4	4	9
F	B	丰富度 / Richness	B3	空间类型丰富度 / Diversity of spatial types	3	6	9
F	B	丰富度 / Richness	B4	设施类型多样性 / Diversity of facility types	2	5	9
F	B	丰富度 / Richness	B5	水元素 / Water features	5	7	9
F	B	丰富度 / Richness	B6	声音景观 / Soundscape quality	4	6	8
F	C	吸引力 / Attraction	C1	景观宜人性 / Scenic pleasantness	3	4	8
F	C	吸引力 / Attraction	C2	蓝绿特征 / Blue–green landscape characteristics	4	5	9
F	C	吸引力 / Attraction	C3	环境整洁与维护 / Environmental cleanliness and maintenance	4	8	9
F	C	吸引力 / Attraction	C4	可进入性 / Accessibility for entry and use	2	6	9
F	C	吸引力 / Attraction	C5	活动可参与 / Opportunities for activity participation	3	6	9
F	C	吸引力 / Attraction	C6	再访意愿 / Revisit intention	4	6	10
F	D	舒适度 / Comfort	D1	遮荫与避雨能力 / Shading and rain shelter capacity	4	7	10
F	D	舒适度 / Comfort	D2	座椅舒适性与适老性 / Seating comfort and age-friendliness	4	8	9
F	D	舒适度 / Comfort	D3	热环境舒适 / Thermal comfort	3	8	9
F	D	舒适度 / Comfort	D4	声环境舒适 / Acoustic comfort	1	8	9
F	D	舒适度 / Comfort	D5	空间尺度适宜 / Appropriateness of spatial scale	2	7	9
F	D	舒适度 / Comfort	D6	厕所可达与维护 / Toilet accessibility and maintenance	2	8	10
F	E	安全性 / Security	E1	照明充足 / Adequate lighting	3	5	9
F	E	安全性 / Security	E2	可视性 / Visibility	3	5	9
F	E	安全性 / Security	E3	园内道路安全 / Safety of internal pathways	3	5	9
F	E	安全性 / Security	E4	园外交通安全 / External traffic safety	3	7	9
F	E	安全性 / Security	E5	设施安全 / Facility safety	2	6	9
F	E	安全性 / Security	E6	秩序维护 / Order maintenance	3	4	8
G	A	流动性 / Mobility	A1	人行道通行性 / Pedestrian path walkability	6	8	10
G	A	流动性 / Mobility	A2	十分钟可达 / 10-minute walking accessibility	4	5	9
G	A	流动性 / Mobility	A3	路面平整易行 / Pavement evenness and ease of walking	5	7	9
G	A	流动性 / Mobility	A4	内部步行线路连续 / Continuity of internal walking routes	3	5	8
G	A	流动性 / Mobility	A5	出入口数量 / Number of entrances and exits	3	5	7
G	A	流动性 / Mobility	A6	运动场地 / Availability of activity spaces	2	6	9
G	B	丰富度 / Richness	B1	植物结构多样性 / Vegetation structural diversity	5	7	9
G	B	丰富度 / Richness	B2	季相与景观变化 / Seasonal and landscape variation	1	4	8
G	B	丰富度 / Richness	B3	空间类型丰富度 / Diversity of spatial types	2	6	9
G	B	丰富度 / Richness	B4	设施类型多样性 / Diversity of facility types	3	5	8
G	B	丰富度 / Richness	B5	水元素 / Water features	3	7	9
G	B	丰富度 / Richness	B6	声音景观 / Soundscape quality	4	6	8
G	C	吸引力 / Attraction	C1	景观宜人性 / Scenic pleasantness	6	8	10
G	C	吸引力 / Attraction	C2	蓝绿特征 / Blue–green landscape characteristics	3	6	8
G	C	吸引力 / Attraction	C3	环境整洁与维护 / Environmental cleanliness and maintenance	3	9	10
G	C	吸引力 / Attraction	C4	可进入性 / Accessibility for entry and use	4	5	8
G	C	吸引力 / Attraction	C5	活动可参与 / Opportunities for activity participation	5	7	9
G	C	吸引力 / Attraction	C6	再访意愿 / Revisit intention	3	8	9
G	D	舒适度 / Comfort	D1	遮荫与避雨能力 / Shading and rain shelter capacity	3	5	8
G	D	舒适度 / Comfort	D2	座椅舒适性与适老性 / Seating comfort and age-friendliness	6	7	9
G	D	舒适度 / Comfort	D3	热环境舒适 / Thermal comfort	2	5	7
G	D	舒适度 / Comfort	D4	声环境舒适 / Acoustic comfort	5	6	8
G	D	舒适度 / Comfort	D5	空间尺度适宜 / Appropriateness of spatial scale	5	8	10
G	D	舒适度 / Comfort	D6	厕所可达与维护 / Toilet accessibility and maintenance	4	7	10
G	E	安全性 / Security	E1	照明充足 / Adequate lighting	6	7	9
G	E	安全性 / Security	E2	可视性 / Visibility	2	4	7
G	E	安全性 / Security	E3	园内道路安全 / Safety of internal pathways	5	7	8
G	E	安全性 / Security	E4	园外交通安全 / External traffic safety	6	8	9
G	E	安全性 / Security	E5	设施安全 / Facility safety	5	8	10
G	E	安全性 / Security	E6	秩序维护 / Order maintenance	4	6	8
H	A	流动性 / Mobility	A1	人行道通行性 / Pedestrian path walkability	4	8	8
H	A	流动性 / Mobility	A2	十分钟可达 / 10-minute walking accessibility	4	7	8
H	A	流动性 / Mobility	A3	路面平整易行 / Pavement evenness and ease of walking	10	10	10
H	A	流动性 / Mobility	A4	内部步行线路连续 / Continuity of internal walking routes	3	6	7
H	A	流动性 / Mobility	A5	出入口数量 / Number of entrances and exits	4	6	7
H	A	流动性 / Mobility	A6	运动场地 / Availability of activity spaces	3	5	6
H	B	丰富度 / Richness	B1	植物结构多样性 / Vegetation structural diversity	3	6	8
H	B	丰富度 / Richness	B2	季相与景观变化 / Seasonal and landscape variation	3	5	6
H	B	丰富度 / Richness	B3	空间类型丰富度 / Diversity of spatial types	3	5	6
H	B	丰富度 / Richness	B4	设施类型多样性 / Diversity of facility types	2	5	5
H	B	丰富度 / Richness	B5	水元素 / Water features	3	5	6
H	B	丰富度 / Richness	B6	声音景观 / Soundscape quality	3	5	6
H	C	吸引力 / Attraction	C1	景观宜人性 / Scenic pleasantness	4	7	9
H	C	吸引力 / Attraction	C2	蓝绿特征 / Blue–green landscape characteristics	3	5	6
H	C	吸引力 / Attraction	C3	环境整洁与维护 / Environmental cleanliness and maintenance	10	10	10
H	C	吸引力 / Attraction	C4	可进入性 / Accessibility for entry and use	3	6	6
H	C	吸引力 / Attraction	C5	活动可参与 / Opportunities for activity participation	4	8	10
H	C	吸引力 / Attraction	C6	再访意愿 / Revisit intention	3	6	6
H	D	舒适度 / Comfort	D1	遮荫与避雨能力 / Shading and rain shelter capacity	10	10	10
H	D	舒适度 / Comfort	D2	座椅舒适性与适老性 / Seating comfort and age-friendliness	10	10	10
H	D	舒适度 / Comfort	D3	热环境舒适 / Thermal comfort	10	10	10
H	D	舒适度 / Comfort	D4	声环境舒适 / Acoustic comfort	7	7	7
H	D	舒适度 / Comfort	D5	空间尺度适宜 / Appropriateness of spatial scale	7	7	7
H	D	舒适度 / Comfort	D6	厕所可达与维护 / Toilet accessibility and maintenance	10	10	10
H	E	安全性 / Security	E1	照明充足 / Adequate lighting	5	7	8
H	E	安全性 / Security	E2	可视性 / Visibility	5	7	8
H	E	安全性 / Security	E3	园内道路安全 / Safety of internal pathways	10	10	10
H	E	安全性 / Security	E4	园外交通安全 / External traffic safety	10	10	10
H	E	安全性 / Security	E5	设施安全 / Facility safety	10	10	10
H	E	安全性 / Security	E6	秩序维护 / Order maintenance	5	5	7
I	A	流动性 / Mobility	A1	人行道通行性 / Pedestrian path walkability	5	7	8
I	A	流动性 / Mobility	A2	十分钟可达 / 10-minute walking accessibility	6	7	9
I	A	流动性 / Mobility	A3	路面平整易行 / Pavement evenness and ease of walking	3	4	5
I	A	流动性 / Mobility	A4	内部步行线路连续 / Continuity of internal walking routes	4	6	7
I	A	流动性 / Mobility	A5	出入口数量 / Number of entrances and exits	3	4	5
I	A	流动性 / Mobility	A6	运动场地 / Availability of activity spaces	6	8	10
I	B	丰富度 / Richness	B1	植物结构多样性 / Vegetation structural diversity	3	4	5
I	B	丰富度 / Richness	B2	季相与景观变化 / Seasonal and landscape variation	3	4	5
I	B	丰富度 / Richness	B3	空间类型丰富度 / Diversity of spatial types	7	8	10
I	B	丰富度 / Richness	B4	设施类型多样性 / Diversity of facility types	8	10	10
I	B	丰富度 / Richness	B5	水元素 / Water features	6	8	9
I	B	丰富度 / Richness	B6	声音景观 / Soundscape quality	4	4	5
I	C	吸引力 / Attraction	C1	景观宜人性 / Scenic pleasantness	8	9	10
I	C	吸引力 / Attraction	C2	蓝绿特征 / Blue–green landscape characteristics	7	8	9
I	C	吸引力 / Attraction	C3	环境整洁与维护 / Environmental cleanliness and maintenance	6	8	9
I	C	吸引力 / Attraction	C4	可进入性 / Accessibility for entry and use	3	4	5
I	C	吸引力 / Attraction	C5	活动可参与 / Opportunities for activity participation	3	4	5
I	C	吸引力 / Attraction	C6	再访意愿 / Revisit intention	7	8	9
I	D	舒适度 / Comfort	D1	遮荫与避雨能力 / Shading and rain shelter capacity	6	7	9
I	D	舒适度 / Comfort	D2	座椅舒适性与适老性 / Seating comfort and age-friendliness	7	9	10
I	D	舒适度 / Comfort	D3	热环境舒适 / Thermal comfort	7	8	9
I	D	舒适度 / Comfort	D4	声环境舒适 / Acoustic comfort	5	6	8
I	D	舒适度 / Comfort	D5	空间尺度适宜 / Appropriateness of spatial scale	5	6	7
I	D	舒适度 / Comfort	D6	厕所可达与维护 / Toilet accessibility and maintenance	3	4	5
I	E	安全性 / Security	E1	照明充足 / Adequate lighting	7	8	8
I	E	安全性 / Security	E2	可视性 / Visibility	8	9	9
I	E	安全性 / Security	E3	园内道路安全 / Safety of internal pathways	7	8	9
I	E	安全性 / Security	E4	园外交通安全 / External traffic safety	5	7	10
I	E	安全性 / Security	E5	设施安全 / Facility safety	7	9	10
I	E	安全性 / Security	E6	秩序维护 / Order maintenance	6	8	8
J	A	流动性 / Mobility	A1	人行道通行性 / Pedestrian path walkability	7	9	10
J	A	流动性 / Mobility	A2	十分钟可达 / 10-minute walking accessibility	7	9	10
J	A	流动性 / Mobility	A3	路面平整易行 / Pavement evenness and ease of walking	8	9	10
J	A	流动性 / Mobility	A4	内部步行线路连续 / Continuity of internal walking routes	7	8	10
J	A	流动性 / Mobility	A5	出入口数量 / Number of entrances and exits	6	7	9
J	A	流动性 / Mobility	A6	运动场地 / Availability of activity spaces	6	7	9
J	B	丰富度 / Richness	B1	植物结构多样性 / Vegetation structural diversity	6	7	9
J	B	丰富度 / Richness	B2	季相与景观变化 / Seasonal and landscape variation	6	7	9
J	B	丰富度 / Richness	B3	空间类型丰富度 / Diversity of spatial types	6	8	10
J	B	丰富度 / Richness	B4	设施类型多样性 / Diversity of facility types	7	8	10
J	B	丰富度 / Richness	B5	水元素 / Water features	5	6	8
J	B	丰富度 / Richness	B6	声音景观 / Soundscape quality	5	6	8
J	C	吸引力 / Attraction	C1	景观宜人性 / Scenic pleasantness	7	8	10
J	C	吸引力 / Attraction	C2	蓝绿特征 / Blue–green landscape characteristics	7	8	10
J	C	吸引力 / Attraction	C3	环境整洁与维护 / Environmental cleanliness and maintenance	8	9	10
J	C	吸引力 / Attraction	C4	可进入性 / Accessibility for entry and use	7	8	10
J	C	吸引力 / Attraction	C5	活动可参与 / Opportunities for activity participation	6	7	9
J	C	吸引力 / Attraction	C6	再访意愿 / Revisit intention	7	8	10
J	D	舒适度 / Comfort	D1	遮荫与避雨能力 / Shading and rain shelter capacity	8	9	10
J	D	舒适度 / Comfort	D2	座椅舒适性与适老性 / Seating comfort and age-friendliness	8	10	10
J	D	舒适度 / Comfort	D3	热环境舒适 / Thermal comfort	7	8	10
J	D	舒适度 / Comfort	D4	声环境舒适 / Acoustic comfort	7	8	10
J	D	舒适度 / Comfort	D5	空间尺度适宜 / Appropriateness of spatial scale	6	7	9
J	D	舒适度 / Comfort	D6	厕所可达与维护 / Toilet accessibility and maintenance	8	10	10
J	E	安全性 / Security	E1	照明充足 / Adequate lighting	8	10	10
J	E	安全性 / Security	E2	可视性 / Visibility	8	9	10
J	E	安全性 / Security	E3	园内道路安全 / Safety of internal pathways	8	10	10
J	E	安全性 / Security	E4	园外交通安全 / External traffic safety	8	9	10
J	E	安全性 / Security	E5	设施安全 / Facility safety	8	10	10
J	E	安全性 / Security	E6	秩序维护 / Order maintenance	7	9	10
K	A	流动性 / Mobility	A1	人行道通行性 / Pedestrian path walkability	4	7	8
K	A	流动性 / Mobility	A2	十分钟可达 / 10-minute walking accessibility	3	5	7
K	A	流动性 / Mobility	A3	路面平整易行 / Pavement evenness and ease of walking	4	7	8
K	A	流动性 / Mobility	A4	内部步行线路连续 / Continuity of internal walking routes	4	7	8
K	A	流动性 / Mobility	A5	出入口数量 / Number of entrances and exits	4	6	7
K	A	流动性 / Mobility	A6	运动场地 / Availability of activity spaces	3	6	7
K	B	丰富度 / Richness	B1	植物结构多样性 / Vegetation structural diversity	3	7	8
K	B	丰富度 / Richness	B2	季相与景观变化 / Seasonal and landscape variation	3	6	7
K	B	丰富度 / Richness	B3	空间类型丰富度 / Diversity of spatial types	4	7	7
K	B	丰富度 / Richness	B4	设施类型多样性 / Diversity of facility types	3	6	8
K	B	丰富度 / Richness	B5	水元素 / Water features	3	6	7
K	B	丰富度 / Richness	B6	声音景观 / Soundscape quality	3	6	7
K	C	吸引力 / Attraction	C1	景观宜人性 / Scenic pleasantness	4	8	9
K	C	吸引力 / Attraction	C2	蓝绿特征 / Blue–green landscape characteristics	3	6	7
K	C	吸引力 / Attraction	C3	环境整洁与维护 / Environmental cleanliness and maintenance	4	7	9
K	C	吸引力 / Attraction	C4	可进入性 / Accessibility for entry and use	4	7	8
K	C	吸引力 / Attraction	C5	活动可参与 / Opportunities for activity participation	3	6	7
K	C	吸引力 / Attraction	C6	再访意愿 / Revisit intention	3	6	7
K	D	舒适度 / Comfort	D1	遮荫与避雨能力 / Shading and rain shelter capacity	4	7	8
K	D	舒适度 / Comfort	D2	座椅舒适性与适老性 / Seating comfort and age-friendliness	4	7	8
K	D	舒适度 / Comfort	D3	热环境舒适 / Thermal comfort	3	6	7
K	D	舒适度 / Comfort	D4	声环境舒适 / Acoustic comfort	3	6	7
K	D	舒适度 / Comfort	D5	空间尺度适宜 / Appropriateness of spatial scale	4	7	8
K	D	舒适度 / Comfort	D6	厕所可达与维护 / Toilet accessibility and maintenance	4	7	8
K	E	安全性 / Security	E1	照明充足 / Adequate lighting	4	7	8
K	E	安全性 / Security	E2	可视性 / Visibility	4	7	8
K	E	安全性 / Security	E3	园内道路安全 / Safety of internal pathways	4	7	8
K	E	安全性 / Security	E4	园外交通安全 / External traffic safety	3	6	7
K	E	安全性 / Security	E5	设施安全 / Facility safety	4	8	9
K	E	安全性 / Security	E6	秩序维护 / Order maintenance	3	6	7
L	A	流动性 / Mobility	A1	人行道通行性 / Pedestrian path walkability	5	8	9
L	A	流动性 / Mobility	A2	十分钟可达 / 10-minute walking accessibility	5	7	8
L	A	流动性 / Mobility	A3	路面平整易行 / Pavement evenness and ease of walking	7	9	10
L	A	流动性 / Mobility	A4	内部步行线路连续 / Continuity of internal walking routes	5	7	9
L	A	流动性 / Mobility	A5	出入口数量 / Number of entrances and exits	5	7	9
L	A	流动性 / Mobility	A6	运动场地 / Availability of activity spaces	4	7	8
L	B	丰富度 / Richness	B1	植物结构多样性 / Vegetation structural diversity	5	7	9
L	B	丰富度 / Richness	B2	季相与景观变化 / Seasonal and landscape variation	5	7	9
L	B	丰富度 / Richness	B3	空间类型丰富度 / Diversity of spatial types	6	8	9
L	B	丰富度 / Richness	B4	设施类型多样性 / Diversity of facility types	5	6	8
L	B	丰富度 / Richness	B5	水元素 / Water features	4	7	8
L	B	丰富度 / Richness	B6	声音景观 / Soundscape quality	4	6	8
L	C	吸引力 / Attraction	C1	景观宜人性 / Scenic pleasantness	7	9	10
L	C	吸引力 / Attraction	C2	蓝绿特征 / Blue–green landscape characteristics	5	7	8
L	C	吸引力 / Attraction	C3	环境整洁与维护 / Environmental cleanliness and maintenance	7	9	10
L	C	吸引力 / Attraction	C4	可进入性 / Accessibility for entry and use	8	9	10
L	C	吸引力 / Attraction	C5	活动可参与 / Opportunities for activity participation	5	7	9
L	C	吸引力 / Attraction	C6	再访意愿 / Revisit intention	6	8	10
L	D	舒适度 / Comfort	D1	遮荫与避雨能力 / Shading and rain shelter capacity	7	8	9
L	D	舒适度 / Comfort	D2	座椅舒适性与适老性 / Seating comfort and age-friendliness	7	9	10
L	D	舒适度 / Comfort	D3	热环境舒适 / Thermal comfort	8	9	10
L	D	舒适度 / Comfort	D4	声环境舒适 / Acoustic comfort	7	8	9
L	D	舒适度 / Comfort	D5	空间尺度适宜 / Appropriateness of spatial scale	8	9	10
L	D	舒适度 / Comfort	D6	厕所可达与维护 / Toilet accessibility and maintenance	8	10	10
L	E	安全性 / Security	E1	照明充足 / Adequate lighting	7	8	9
L	E	安全性 / Security	E2	可视性 / Visibility	6	8	10
L	E	安全性 / Security	E3	园内道路安全 / Safety of internal pathways	8	9	10
L	E	安全性 / Security	E4	园外交通安全 / External traffic safety	9	10	10
L	E	安全性 / Security	E5	设施安全 / Facility safety	9	10	10
L	E	安全性 / Security	E6	秩序维护 / Order maintenance	8	9	10
M	A	流动性 / Mobility	A1	人行道通行性 / Pedestrian path walkability	7	10	10
M	A	流动性 / Mobility	A2	十分钟可达 / 10-minute walking accessibility	6	8	9
M	A	流动性 / Mobility	A3	路面平整易行 / Pavement evenness and ease of walking	8	10	10
M	A	流动性 / Mobility	A4	内部步行线路连续 / Continuity of internal walking routes	9	10	10
M	A	流动性 / Mobility	A5	出入口数量 / Number of entrances and exits	5	8	9
M	A	流动性 / Mobility	A6	运动场地 / Availability of activity spaces	3	5	7
M	B	丰富度 / Richness	B1	植物结构多样性 / Vegetation structural diversity	4	7	8
M	B	丰富度 / Richness	B2	季相与景观变化 / Seasonal and landscape variation	3	5	7
M	B	丰富度 / Richness	B3	空间类型丰富度 / Diversity of spatial types	5	6	8
M	B	丰富度 / Richness	B4	设施类型多样性 / Diversity of facility types	3	5	7
M	B	丰富度 / Richness	B5	水元素 / Water features	2	4	5
M	B	丰富度 / Richness	B6	声音景观 / Soundscape quality	5	7	9
M	C	吸引力 / Attraction	C1	景观宜人性 / Scenic pleasantness	7	8	10
M	C	吸引力 / Attraction	C2	蓝绿特征 / Blue–green landscape characteristics	6	7	9
M	C	吸引力 / Attraction	C3	环境整洁与维护 / Environmental cleanliness and maintenance	7	10	10
M	C	吸引力 / Attraction	C4	可进入性 / Accessibility for entry and use	7	8	10
M	C	吸引力 / Attraction	C5	活动可参与 / Opportunities for activity participation	5	7	9
M	C	吸引力 / Attraction	C6	再访意愿 / Revisit intention	6	8	10
M	D	舒适度 / Comfort	D1	遮荫与避雨能力 / Shading and rain shelter capacity	7	10	10
M	D	舒适度 / Comfort	D2	座椅舒适性与适老性 / Seating comfort and age-friendliness	7	8	10
M	D	舒适度 / Comfort	D3	热环境舒适 / Thermal comfort	5	7	10
M	D	舒适度 / Comfort	D4	声环境舒适 / Acoustic comfort	7	9	10
M	D	舒适度 / Comfort	D5	空间尺度适宜 / Appropriateness of spatial scale	5	6	7
M	D	舒适度 / Comfort	D6	厕所可达与维护 / Toilet accessibility and maintenance	5	7	10
M	E	安全性 / Security	E1	照明充足 / Adequate lighting	5	7	9
M	E	安全性 / Security	E2	可视性 / Visibility	7	9	10
M	E	安全性 / Security	E3	园内道路安全 / Safety of internal pathways	7	10	10
M	E	安全性 / Security	E4	园外交通安全 / External traffic safety	9	10	10
M	E	安全性 / Security	E5	设施安全 / Facility safety	9	10	10
M	E	安全性 / Security	E6	秩序维护 / Order maintenance	7	8	10
N	A	流动性 / Mobility	A1	人行道通行性 / Pedestrian path walkability	7	10	10
N	A	流动性 / Mobility	A2	十分钟可达 / 10-minute walking accessibility	7	10	10
N	A	流动性 / Mobility	A3	路面平整易行 / Pavement evenness and ease of walking	7	10	10
N	A	流动性 / Mobility	A4	内部步行线路连续 / Continuity of internal walking routes	7	10	10
N	A	流动性 / Mobility	A5	出入口数量 / Number of entrances and exits	6	8	8
N	A	流动性 / Mobility	A6	运动场地 / Availability of activity spaces	6	7	8
N	B	丰富度 / Richness	B1	植物结构多样性 / Vegetation structural diversity	5	6	7
N	B	丰富度 / Richness	B2	季相与景观变化 / Seasonal and landscape variation	5	6	7
N	B	丰富度 / Richness	B3	空间类型丰富度 / Diversity of spatial types	5	7	7
N	B	丰富度 / Richness	B4	设施类型多样性 / Diversity of facility types	5	6	7
N	B	丰富度 / Richness	B5	水元素 / Water features	5	7	7
N	B	丰富度 / Richness	B6	声音景观 / Soundscape quality	5	7	7
N	C	吸引力 / Attraction	C1	景观宜人性 / Scenic pleasantness	7	9	10
N	C	吸引力 / Attraction	C2	蓝绿特征 / Blue–green landscape characteristics	7	8	9
N	C	吸引力 / Attraction	C3	环境整洁与维护 / Environmental cleanliness and maintenance	7	9	10
N	C	吸引力 / Attraction	C4	可进入性 / Accessibility for entry and use	7	8	9
N	C	吸引力 / Attraction	C5	活动可参与 / Opportunities for activity participation	7	8	9
N	C	吸引力 / Attraction	C6	再访意愿 / Revisit intention	7	9	10
N	D	舒适度 / Comfort	D1	遮荫与避雨能力 / Shading and rain shelter capacity	7	8	9
N	D	舒适度 / Comfort	D2	座椅舒适性与适老性 / Seating comfort and age-friendliness	7	10	10
N	D	舒适度 / Comfort	D3	热环境舒适 / Thermal comfort	7	8	9
N	D	舒适度 / Comfort	D4	声环境舒适 / Acoustic comfort	7	8	9
N	D	舒适度 / Comfort	D5	空间尺度适宜 / Appropriateness of spatial scale	7	8	9
N	D	舒适度 / Comfort	D6	厕所可达与维护 / Toilet accessibility and maintenance	7	7	9
N	E	安全性 / Security	E1	照明充足 / Adequate lighting	8	10	10
N	E	安全性 / Security	E2	可视性 / Visibility	7	8	9
N	E	安全性 / Security	E3	园内道路安全 / Safety of internal pathways	8	10	10
N	E	安全性 / Security	E4	园外交通安全 / External traffic safety	8	10	10
N	E	安全性 / Security	E5	设施安全 / Facility safety	8	10	10
N	E	安全性 / Security	E6	秩序维护 / Order maintenance	8	9	10

## Sheet: A流动性_Mobility
流动性维度原始数据 / Mobility Raw Data
专家 / Expert ID	维度 / Dimension	A1 人行道通行性 / Pedestrian path walkability			A2 十分钟可达 / 10-minute walking accessibility			A3 路面平整易行 / Pavement evenness and ease of walking			A4 内部步行线路连续 / Continuity of internal walking routes			A5 出入口数量 / Number of entrances and exits			A6 运动场地 / Availability of activity spaces
		最小值 / Minimum	专家值 / Expert Value	最大值 / Maximum	最小值 / Minimum	专家值 / Expert Value	最大值 / Maximum	最小值 / Minimum	专家值 / Expert Value	最大值 / Maximum	最小值 / Minimum	专家值 / Expert Value	最大值 / Maximum	最小值 / Minimum	专家值 / Expert Value	最大值 / Maximum	最小值 / Minimum	专家值 / Expert Value	最大值 / Maximum
A	流动性 / Mobility	6	8	10	4	5	9	5	7	9	3	5	8	3	5	7	2	6	9
B	流动性 / Mobility	6	8	10	4	5	9	5	7	9	3	5	8	3	5	7	2	6	9
C	流动性 / Mobility	5	7	8	4	7	8	7	9	10	5	7	8	5	6	7	5	6	7
D	流动性 / Mobility	3	8	9	5	5	9	3	7	9	4	5	10	3	5	7	4	6	10
E	流动性 / Mobility	4	8	9	5	5	9	1	7	9	2	5	10	2	5	7	3	6	10
F	流动性 / Mobility	2	6	7	3	6	10	3	6	9	4	6	10	3	5	8	3	7	9
G	流动性 / Mobility	6	8	10	4	5	9	5	7	9	3	5	8	3	5	7	2	6	9
H	流动性 / Mobility	4	8	8	4	7	8	10	10	10	3	6	7	4	6	7	3	5	6
I	流动性 / Mobility	5	7	8	6	7	9	3	4	5	4	6	7	3	4	5	6	8	10
J	流动性 / Mobility	7	9	10	7	9	10	8	9	10	7	8	10	6	7	9	6	7	9
K	流动性 / Mobility	4	7	8	3	5	7	4	7	8	4	7	8	4	6	7	3	6	7
L	流动性 / Mobility	5	8	9	5	7	8	7	9	10	5	7	9	5	7	9	4	7	8
M	流动性 / Mobility	7	10	10	6	8	9	8	10	10	9	10	10	5	8	9	3	5	7
N	流动性 / Mobility	7	10	10	7	10	10	7	10	10	7	10	10	6	8	8	6	7	8

## Sheet: B丰富度_Richness
丰富度维度原始数据 / Richness Raw Data
专家 / Expert ID	维度 / Dimension	B1 植物结构多样性 / Vegetation structural diversity			B2 季相与景观变化 / Seasonal and landscape variation			B3 空间类型丰富度 / Diversity of spatial types			B4 设施类型多样性 / Diversity of facility types			B5 水元素 / Water features			B6 声音景观 / Soundscape quality
		最小值 / Minimum	专家值 / Expert Value	最大值 / Maximum	最小值 / Minimum	专家值 / Expert Value	最大值 / Maximum	最小值 / Minimum	专家值 / Expert Value	最大值 / Maximum	最小值 / Minimum	专家值 / Expert Value	最大值 / Maximum	最小值 / Minimum	专家值 / Expert Value	最大值 / Maximum	最小值 / Minimum	专家值 / Expert Value	最大值 / Maximum
A	丰富度 / Richness	5	7	9	1	4	8	2	6	9	3	5	8	3	7	9	4	6	8
B	丰富度 / Richness	5	7	9	1	4	8	2	6	9	3	5	8	3	7	9	4	6	8
C	丰富度 / Richness	3	5	6	5	7	9	5	7	8	5	7	8	4	6	7	3	4	5
D	丰富度 / Richness	4	7	10	3	4	9	3	6	9	2	5	9	5	7	9	3	6	8
E	丰富度 / Richness	2	7	10	1	4	9	2	6	9	2	5	9	3	7	9	3	6	8
F	丰富度 / Richness	3	7	10	4	4	9	3	6	9	2	5	9	5	7	9	4	6	8
G	丰富度 / Richness	5	7	9	1	4	8	2	6	9	3	5	8	3	7	9	4	6	8
H	丰富度 / Richness	3	6	8	3	5	6	3	5	6	2	5	5	3	5	6	3	5	6
I	丰富度 / Richness	3	4	5	3	4	5	7	8	10	8	10	10	6	8	9	4	4	5
J	丰富度 / Richness	6	7	9	6	7	9	6	8	10	7	8	10	5	6	8	5	6	8
K	丰富度 / Richness	3	7	8	3	6	7	4	7	7	3	6	8	3	6	7	3	6	7
L	丰富度 / Richness	5	7	9	5	7	9	6	8	9	5	6	8	4	7	8	4	6	8
M	丰富度 / Richness	4	7	8	3	5	7	5	6	8	3	5	7	2	4	5	5	7	9
N	丰富度 / Richness	5	6	7	5	6	7	5	7	7	5	6	7	5	7	7	5	7	7

## Sheet: C吸引力_Attraction
吸引力维度原始数据 / Attraction Raw Data
专家 / Expert ID	维度 / Dimension	C1 景观宜人性 / Scenic pleasantness			C2 蓝绿特征 / Blue–green landscape characteristics			C3 环境整洁与维护 / Environmental cleanliness and maintenance			C4 可进入性 / Accessibility for entry and use			C5 活动可参与 / Opportunities for activity participation			C6 再访意愿 / Revisit intention
		最小值 / Minimum	专家值 / Expert Value	最大值 / Maximum	最小值 / Minimum	专家值 / Expert Value	最大值 / Maximum	最小值 / Minimum	专家值 / Expert Value	最大值 / Maximum	最小值 / Minimum	专家值 / Expert Value	最大值 / Maximum	最小值 / Minimum	专家值 / Expert Value	最大值 / Maximum	最小值 / Minimum	专家值 / Expert Value	最大值 / Maximum
A	吸引力 / Attraction	4	7	9	2	6	9	4	9	10	3	5	10	4	7	10	3	8	8
B	吸引力 / Attraction	4	7	9	2	6	9	4	6	10	3	7	10	4	8	10	3	6	8
C	吸引力 / Attraction	7	8	10	6	7	8	6	8	10	5	6	7	5	7	8	5	7	8
D	吸引力 / Attraction	3	6	10	4	8	9	3	8	10	4	7	9	5	7	10	4	8	9
E	吸引力 / Attraction	2	4	8	3	6	7	1	5	10	3	4	8	2	5	9	3	5	9
F	吸引力 / Attraction	3	4	8	4	5	9	4	8	9	2	6	9	3	6	9	4	6	10
G	吸引力 / Attraction	6	8	10	3	6	8	3	9	10	4	5	8	5	7	9	3	8	9
H	吸引力 / Attraction	4	7	9	3	5	6	10	10	10	3	6	6	4	8	10	3	6	6
I	吸引力 / Attraction	8	9	10	7	8	9	6	8	9	3	4	5	3	4	5	7	8	9
J	吸引力 / Attraction	7	8	10	7	8	10	8	9	10	7	8	10	6	7	9	7	8	10
K	吸引力 / Attraction	4	8	9	3	6	7	4	7	9	4	7	8	3	6	7	3	6	7
L	吸引力 / Attraction	7	9	10	5	7	8	7	9	10	8	9	10	5	7	9	6	8	10
M	吸引力 / Attraction	7	8	10	6	7	9	7	10	10	7	8	10	5	7	9	6	8	10
N	吸引力 / Attraction	7	9	10	7	8	9	7	9	10	7	8	9	7	8	9	7	9	10

## Sheet: D舒适度_Comfort
舒适度维度原始数据 / Comfort Raw Data
专家 / Expert ID	维度 / Dimension	D1 遮荫与避雨能力 / Shading and rain shelter capacity			D2 座椅舒适性与适老性 / Seating comfort and age-friendliness			D3 热环境舒适 / Thermal comfort			D4 声环境舒适 / Acoustic comfort			D5 空间尺度适宜 / Appropriateness of spatial scale			D6 厕所可达与维护 / Toilet accessibility and maintenance
		最小值 / Minimum	专家值 / Expert Value	最大值 / Maximum	最小值 / Minimum	专家值 / Expert Value	最大值 / Maximum	最小值 / Minimum	专家值 / Expert Value	最大值 / Maximum	最小值 / Minimum	专家值 / Expert Value	最大值 / Maximum	最小值 / Minimum	专家值 / Expert Value	最大值 / Maximum	最小值 / Minimum	专家值 / Expert Value	最大值 / Maximum
A	舒适度 / Comfort	4	5	9	2	7	10	1	5	9	4	6	7	3	8	9	2	7	10
B	舒适度 / Comfort	4	7	9	2	6	10	1	6	9	4	6	7	3	7	9	2	6	10
C	舒适度 / Comfort	7	9	10	5	7	8	5	6	7	4	6	7	4	7	8	6	8	10
D	舒适度 / Comfort	4	6	9	3	7	8	3	5	7	5	6	9	2	8	10	4	4	9
E	舒适度 / Comfort	3	7	9	2	6	8	2	7	10	3	6	10	1	5	10	3	6	9
F	舒适度 / Comfort	4	7	10	4	8	9	3	8	9	1	8	9	2	7	9	2	8	10
G	舒适度 / Comfort	3	5	8	6	7	9	2	5	7	5	6	8	5	8	10	4	7	10
H	舒适度 / Comfort	10	10	10	10	10	10	10	10	10	7	7	7	7	7	7	10	10	10
I	舒适度 / Comfort	6	7	9	7	9	10	7	8	9	5	6	8	5	6	7	3	4	5
J	舒适度 / Comfort	8	9	10	8	10	10	7	8	10	7	8	10	6	7	9	8	10	10
K	舒适度 / Comfort	4	7	8	4	7	8	3	6	7	3	6	7	4	7	8	4	7	8
L	舒适度 / Comfort	7	8	9	7	9	10	8	9	10	7	8	9	8	9	10	8	10	10
M	舒适度 / Comfort	7	10	10	7	8	10	5	7	10	7	9	10	5	6	7	5	7	10
N	舒适度 / Comfort	7	8	9	7	10	10	7	8	9	7	8	9	7	8	9	7	7	9

## Sheet: E安全性_Security
安全性维度原始数据 / Security Raw Data
专家 / Expert ID	维度 / Dimension	E1 照明充足 / Adequate lighting			E2 可视性 / Visibility			E3 园内道路安全 / Safety of internal pathways			E4 园外交通安全 / External traffic safety			E5 设施安全 / Facility safety			E6 秩序维护 / Order maintenance
		最小值 / Minimum	专家值 / Expert Value	最大值 / Maximum	最小值 / Minimum	专家值 / Expert Value	最大值 / Maximum	最小值 / Minimum	专家值 / Expert Value	最大值 / Maximum	最小值 / Minimum	专家值 / Expert Value	最大值 / Maximum	最小值 / Minimum	专家值 / Expert Value	最大值 / Maximum	最小值 / Minimum	专家值 / Expert Value	最大值 / Maximum
A	安全性 / Security	4	7	8	3	4	9	3	7	9	2	8	8	4	8	10	3	6	9
B	安全性 / Security	4	6	8	3	5	9	3	6	9	2	5	8	4	7	10	3	7	9
C	安全性 / Security	5	7	8	4	6	7	5	8	9	5	7	8	7	9	10	5	7	8
D	安全性 / Security	4	7	8	3	8	9	3	7	9	2	6	8	3	9	10	3	8	9
E	安全性 / Security	3	6	8	4	6	8	2	6	10	2	7	10	1	6	9	4	6	9
F	安全性 / Security	3	5	9	3	5	9	3	5	9	3	7	9	2	6	9	3	4	8
G	安全性 / Security	6	7	9	2	4	7	5	7	8	6	8	9	5	8	10	4	6	8
H	安全性 / Security	5	7	8	5	7	8	10	10	10	10	10	10	10	10	10	5	5	7
I	安全性 / Security	7	8	8	8	9	9	7	8	9	5	7	10	7	9	10	6	8	8
J	安全性 / Security	8	10	10	8	9	10	8	10	10	8	9	10	8	10	10	7	9	10
K	安全性 / Security	4	7	8	4	7	8	4	7	8	3	6	7	4	8	9	3	6	7
L	安全性 / Security	7	8	9	6	8	10	8	9	10	9	10	10	9	10	10	8	9	10
M	安全性 / Security	5	7	9	7	9	10	7	10	10	9	10	10	9	10	10	7	8	10
N	安全性 / Security	8	10	10	7	8	9	8	10	10	8	10	10	8	10	10	8	9	10
